# Supplementary material for: Projecting Global Land-Use Change and Its Effect on Ecosystem Service Provision and Biodiversity with Simple Models
Source: PLoS One. 2010 Dec 15;5(12):e14327. doi: 10.1371/journal.pone.0014327 (PMC3002265; doi:10.1371/journal.pone.0014327)
Supplement: Table S1 — Irrigated and rainfed cropland grid cell area in 2000 and 2015 under both scenarios. (0.09 MB XLS) [file pone.0014327.s008.xls]

## Sheet: Sheet1
Table S1. Irrigated and rainfed cropland grid cell area in 2000 and 2015 under both scenarios	2000 Baseline map				Country scenario				Regional scenario
Country	Area of cgc00 (hectares)	Area of rainfed cgc00 (hectares)	Area of irrigated cgc00 (hectares)	Fraction of cgc00 that is rainfed	Area of cgc15 (hectares)	Area of rainfed cgc15 (hectares)	Area of irrigated cgc15 (hectares)	Fraction of cgc15 that is rainfed	Area of cgc15 (hectares)	Area of rainfed cgc15 (hectares)	Area of irrigated cgc15 (hectares)	Fraction of cgc15 that is rainfed
Afghanistan	1.01375e+07	7158900	2.97856e+06	0.706183	1.01507e+07	7100500	3.05017e+06	0.69951	1.05858e+07	7137600	3.44824e+06	0.674259
Albania	1.65082e+06	1244100	406724	0.753624	1.65732e+06	1248000	409321	0.753022	1.61036e+06	1226800	383564	0.761815
Algeria	1.5898e+06	319200	1.2706e+06	0.20078	1.65595e+06	338400	1.31755e+06	0.204354	1.9625e+06	287300	1.6752e+06	0.146395
Angola	5.1552e+06	4096500	1.0587e+06	0.794634	5.61773e+06	4267300	1.35043e+06	0.759613	7.49763e+06	4795100	2.70253e+06	0.639549
Antigua and Barbuda	0	0	0	NA	0	0	0	NA	0	0	0	NA
Argentina	5.26235e+07	38182500	1.4441e+07	0.725578	5.59558e+07	38038300	1.79175e+07	0.679791	6.41e+07	44925300	1.91747e+07	0.700863
Armenia	2.31241e+06	1873800	438611	0.810323	2.24334e+06	1815000	428344	0.80906	2.31251e+06	1873900	438606	0.810333
Aruba	0	0	0	NA	0	0	0	NA	0	0	0	NA
Australia	5.97673e+07	23551000	3.62163e+07	0.394045	6.88462e+07	25447600	4.33986e+07	0.36963	5.89146e+07	23184700	3.57299e+07	0.393531
Austria	1.36952e+06	51800	1.31772e+06	0.0378235	1.32231e+06	43000	1.27931e+06	0.0325188	1.35681e+06	51000	1.30581e+06	0.0375883
Azerbaijan	2.29103e+06	1298500	992530	0.566776	2.3252e+06	1259900	1.0653e+06	0.541846	4.15708e+06	2012300	2.14478e+06	0.484066
The Bahamas	7920.6	0	7920.6	0	9881.42	0	9881.42	0	5942.06	0	5942.06	0
Bahrain	0	0	0	NA	0	0	0	NA	0	0	0	NA
Bangladesh	1.29906e+07	7184300	5.8063e+06	0.553039	1.26579e+07	7027800	5.63009e+06	0.555211	1.2149e+07	6800400	5.34861e+06	0.559749
Barbados	0	0	0	NA	0	0	0	NA	0	0	0	NA
Belarus	1.38252e+07	10388200	3.43695e+06	0.751399	1.06817e+07	7656300	3.02542e+06	0.716766	1.40423e+07	10493800	3.54851e+06	0.747299
Belgium	1.18471e+06	888800	295914	0.750223	1.12078e+06	869800	250975	0.77607	1.12766e+06	864600	263063	0.766718
Belize	302325	142700	159625	0.472009	400728	187700	213028	0.468398	302329	145100	157229	0.47994
Benin	1.83974e+06	954500	885236	0.518825	2.69066e+06	1344200	1.34646e+06	0.49958	1.85037e+06	956300	894066	0.516817
Bhutan	1.11982e+06	480900	638921	0.429444	1.11982e+06	469400	650421	0.419174	1.11985e+06	469400	650449	0.419164
Bolivia	6.23076e+06	3023800	3.20696e+06	0.485302	7.08831e+06	3286400	3.80191e+06	0.463637	6.73884e+06	3287600	3.45124e+06	0.487858
Bosnia & Herzegovina	3.26047e+06	1960100	1.30037e+06	0.601171	3.23413e+06	1938000	1.29613e+06	0.599233	3.24187e+06	1948800	1.29307e+06	0.601134
Botswana	5.0369e+06	5017300	19603	0.996108	5.03695e+06	5014000	22949.1	0.995444	7.61669e+06	7579300	37392.3	0.995091
Brazil	2.85678e+08	183405000	1.02273e+08	0.641999	3.17261e+08	200733000	1.16528e+08	0.632707	4.13795e+08	254577000	1.59218e+08	0.615224
Brunei	29910.7	28900	1010.7	0.966209	81208.6	79700	1508.57	0.981423	29910.8	28500	1410.82	0.952832
Bulgaria	6.81108e+06	2928400	3.88268e+06	0.429946	5.51737e+06	1793000	3.72437e+06	0.324974	6.20233e+06	2359500	3.84283e+06	0.380421
Burkina Faso	1.71722e+07	9777600	7.39461e+06	0.569385	2.49187e+07	14361400	1.05573e+07	0.576331	1.73659e+07	9983200	7.38273e+06	0.574873
Myanmar	4.15647e+07	20967400	2.05973e+07	0.504453	4.51376e+07	22336200	2.28014e+07	0.494847	4.53747e+07	22860000	2.25147e+07	0.503805
Burundi	1.13422e+06	871900	262325	0.768719	1.17486e+06	893000	281863	0.760089	1.13422e+06	872700	261517	0.769429
Cambodia	1.05786e+07	5273700	5.30495e+06	0.498523	1.07206e+07	5441700	5.27885e+06	0.507595	1.31102e+07	7853400	5.25683e+06	0.599029
Cameroon	6.24448e+06	2961800	3.28268e+06	0.474307	6.24448e+06	2923800	3.32068e+06	0.468222	8.99442e+06	5465400	3.52902e+06	0.607644
Canada	4.66298e+07	4.66298e+07	0	1	4.67864e+07	46639100	147289	0.996852	4.44316e+07	44323700	107875	0.997572
Cape Verde	0	0	0	NA	0	0	0	NA	0	0	0	NA
Cayman Islands	0	0	0	NA	0	0	0	NA	0	0	0	NA
Central African Republic	1.34742e+06	1316400	31019.5	0.976979	1.35592e+06	1324700	31222.5	0.976973	2.85406e+06	2812900	41160	0.985578
Chad	2.59121e+07	443800	2.54683e+07	0.0171272	3.32466e+07	529000	3.27176e+07	0.0159114	2.6217e+07	528800	2.56882e+07	0.0201701
Chile	4.97098e+06	389000	4.58198e+06	0.0782542	3.75989e+06	322600	3.43729e+06	0.0858004	4.23071e+06	360700	3.87001e+06	0.0852575
China	1.80088e+08	28866500	1.51221e+08	0.160291	1.98371e+08	31636200	1.66735e+08	0.15948	1.66324e+08	28642400	1.37681e+08	0.172209
Colombia	3.17515e+07	25843700	5.90782e+06	0.813936	2.29354e+07	18732000	4.20336e+06	0.81673	3.13587e+07	25319400	6.03928e+06	0.807413
Comoros	41979	0	41979	0	41979	0	41979	0	41978.6	0	41978.6	0
Cook Islands	0	0	0	NA	0	0	0	NA	0	0	0	NA
Costa Rica	2.81981e+06	1372700	1.44711e+06	0.486806	2.94411e+06	1270800	1.67331e+06	0.431641	2.67505e+06	1235800	1.43925e+06	0.461972
Cote d'Ivoire	1.65481e+07	12153900	4.39422e+06	0.734458	1.98062e+07	14086100	5.7201e+06	0.711197	1.66087e+07	12230200	4.37852e+06	0.736372
Croatia	2.83482e+06	1898100	936718	0.669567	1.96066e+06	1196100	764563	0.610049	2.81363e+06	1884800	928833	0.669881
Cuba	6.97072e+06	3195800	3.77492e+06	0.45846	7.87259e+06	3484300	4.38829e+06	0.442586	6.92503e+06	3147600	3.77743e+06	0.454525
Cyprus	471808	235600	236208	0.499355	506850	255500	251350	0.504093	180722	46500	134222	0.257301
Czech Republic	4.41338e+06	3191200	1.22218e+06	0.723074	4.28358e+06	3142700	1.14088e+06	0.733662	4.11882e+06	3105400	1.01342e+06	0.753954
Congo, DRC	9.28866e+06	6820100	2.46856e+06	0.734239	9.28862e+06	6800500	2.48812e+06	0.732132	2.15341e+07	18685500	2.84859e+06	0.867717
Denmark	3.21402e+06	1268400	1.94562e+06	0.394646	3.02638e+06	1218900	1.80748e+06	0.402758	2.98835e+06	1217100	1.77125e+06	0.407282
Djibouti	14715	6300	8415	0.428134	14715	6300	8415	0.428134	14715.1	6300	8415.14	0.42813
Dominica	0	0	0	NA	0	0	0	NA	0	0	0	NA
Dominican Republic	1.98862e+06	1043600	945021	0.524786	1.94397e+06	927200	1.01677e+06	0.476961	1.88719e+06	916000	971187	0.485378
Timor Leste	707478	291600	415878	0.412168	800677	287400	513277	0.358946	991394	400300	591094	0.403775
Ecuador	8.6903e+06	4829400	3.8609e+06	0.555723	7.61281e+06	3971800	3.64101e+06	0.521726	8.48031e+06	4684400	3.79591e+06	0.552386
Egypt	2.25505e+06	522800	1.73225e+06	0.231836	1.65928e+06	455800	1.20348e+06	0.274697	1.62632e+06	452400	1.17392e+06	0.278174
El Salvador	1.53859e+06	926200	612387	0.601981	1.51571e+06	930100	585608	0.613641	1.48445e+06	930100	554349	0.626562
Equatorial Guinea	312815	292700	20114.6	0.935698	299955	290100	9855.42	0.967144	475657	440900	34757	0.926929
Eritrea	2.37997e+06	2284900	95071.7	0.960053	2.41727e+06	2321600	95673.2	0.960421	2.36138e+06	2274300	87076.7	0.963125
Estonia	2.3393e+06	2174000	165300	0.929338	1.2552e+06	1214500	40702.7	0.967573	1.98084e+06	1874900	105939	0.946518
Ethiopia	4.7383e+07	32570400	1.48126e+07	0.687386	6.60533e+07	37071600	2.89817e+07	0.561238	4.9812e+07	33905600	1.59064e+07	0.680672
Federated States of Micronesia	0	0	0	NA	0	0	0	NA	0	0	0	NA
Fiji	100049	76000	24048.9	0.759628	118453	77500	40953.3	0.654266	93969.7	73800	20169.7	0.78536
Finland	883905	377700	506205	0.427308	869516	374700	494816	0.430929	748487	308300	440187	0.411898
France	2.54904e+07	12293700	1.31967e+07	0.482288	2.60055e+07	12414500	1.3591e+07	0.477379	2.31347e+07	10658800	1.24759e+07	0.460727
French Polynesia	0	0	0	NA	0	0	0	NA	0	0	0	NA
Gabon	638634	395900	242734	0.619917	645073	400000	245073	0.620085	2.26284e+06	1793600	469238	0.792633
The Gambia	806604	434700	371904	0.538926	973484	552900	420584	0.56796	779502	419700	359802	0.538421
Georgia	1.53174e+06	1138900	392835	0.743536	1.52048e+06	1134000	386483	0.745816	2.18708e+06	1787900	399180	0.817483
Germany	1.99501e+07	11389700	8.56035e+06	0.570911	1.98977e+07	11368500	8.52917e+06	0.571348	1.79357e+07	9441400	8.49431e+06	0.526402
Ghana	7.98629e+06	5043400	2.94289e+06	0.631507	9.74947e+06	6536500	3.21297e+06	0.670447	8.16024e+06	5265300	2.89494e+06	0.645238
Greece	4.31272e+06	2214300	2.09842e+06	0.513434	4.08456e+06	2034700	2.04986e+06	0.498145	3.21367e+06	1793700	1.41997e+06	0.558147
Grenada	0	0	0	NA	0	0	0	NA	0	0	0	NA
Guadeloupe	4122.07	0	4122.07	0	4122.07	0	4122.07	0	4122.12	0	4122.12	0
Guatemala	5.75672e+06	3713500	2.04322e+06	0.645072	6.51926e+06	3771000	2.74826e+06	0.57844	5.56792e+06	3571300	1.99662e+06	0.641407
Guinea	7.0498e+06	4565500	2.4843e+06	0.647607	1.07114e+07	6439700	4.27175e+06	0.601198	1.19083e+07	7076500	4.83179e+06	0.59425
Guinea-Bissau	281291	185000	96290.8	0.657682	371446	249500	121946	0.671699	939474	607400	332074	0.646532
Guyana	144906	10900	134006	0.075221	147040	12400	134640	0.0843307	484403	327500	156903	0.67609
Haiti	1.56004e+06	1148800	411237	0.736393	1.56e+06	970600	589398	0.62218	1.58617e+06	964400	621772	0.608005
Honduras	6.42857e+06	4663900	1.76467e+06	0.725495	6.44278e+06	4617000	1.82578e+06	0.716617	6.35391e+06	4609100	1.74481e+06	0.725396
Hungary	7.30637e+06	4039600	3.26677e+06	0.552888	7.25172e+06	3988800	3.26292e+06	0.550048	7.21514e+06	4006400	3.20874e+06	0.555277
Iceland	0	0	0	NA	0	0	0	NA	0	0	0	NA
India	1.98996e+08	98591700	1.00405e+08	0.495445	1.9942e+08	101726000	9.76938e+07	0.51011	2.07859e+08	105972000	1.01887e+08	0.509825
Indonesia	6.98746e+07	25802200	4.40724e+07	0.369265	8.97234e+07	35530800	5.41926e+07	0.396004	6.83461e+07	25034200	4.33119e+07	0.366286
Iran	5.53452e+06	4611000	923524	0.833134	5.94363e+06	4522000	1.42163e+06	0.760815	5.93656e+06	4522000	1.41456e+06	0.761721
Iraq	1.0742e+06	726400	347805	0.676221	1.15404e+06	796200	357841	0.689923	2.3987e+06	733600	1.6651e+06	0.305832
Ireland	83348.4	34600	48748.4	0.415125	97636.5	33900	63736.5	0.347206	70479	28200	42279	0.400119
Israel	124508	50100	74407.7	0.402385	114249	26100	88149.3	0.228448	54101.9	22400	31701.9	0.414033
Italy	1.0304e+07	4654300	5.6497e+06	0.451699	8.80993e+06	2901800	5.90813e+06	0.329378	8.20391e+06	3190700	5.01321e+06	0.388924
Jamaica	511123	237700	273423	0.465054	480576	43600	436976	0.0907246	478543	43600	434943	0.0911099
Japan	5.71223e+06	1632200	4.08003e+06	0.285738	5.21638e+06	1495700	3.72068e+06	0.286732	3.14736e+06	1272000	1.87536e+06	0.404148
Jordan	21702.9	15300	6402.94	0.704974	19890.9	13500	6390.88	0.678703	19891.5	13500	6391.49	0.678682
Kazakhstan	5.34812e+07	32940900	2.05403e+07	0.615934	3.97658e+07	24022100	1.57437e+07	0.60409	5.70141e+07	33388100	2.3626e+07	0.585611
Kenya	7.83746e+06	6705300	1.13216e+06	0.855545	9.42075e+06	8172800	1.24795e+06	0.867532	1.0168e+07	8787100	1.38087e+06	0.864194
Kiribati	0	0	0	NA	0	0	0	NA	0	0	0	NA
South Korea	3.26375e+06	1124400	2.13935e+06	0.344512	2.82251e+06	1003300	1.81921e+06	0.355464	2.32597e+06	919200	1.40677e+06	0.39519
Kuwait	1863.39	0	1863.39	0	1863.39	0	1863.39	0	0	0	0	NA
Kyrgyzstan	4.1541e+06	3685800	468300	0.887268	4.06088e+06	3616000	444880	0.890447	4.44143e+06	3642700	798727	0.820164
Laos	1.63142e+07	11812200	4.50195e+06	0.724046	1.74562e+07	12250700	5.20552e+06	0.701796	1.72333e+07	12279500	4.95378e+06	0.712546
Latvia	3.79579e+06	3701700	94093.4	0.975211	5.33514e+06	5108500	226639	0.95752	3.78551e+06	3693300	92211.4	0.975641
Lebanon	378532	269900	108632	0.713017	348229	242400	105829	0.696093	325075	238900	86174.6	0.734908
Lesotho	387434	368600	18833.6	0.951389	387434	367600	19833.6	0.948808	374284	360200	14083.8	0.962371
Liberia	6.97129e+06	4243000	2.72829e+06	0.608639	7.21806e+06	4409500	2.80856e+06	0.610898	7.2522e+06	4520300	2.7319e+06	0.6233
Libya	240236	27100	213136	0.112806	233216	21100	212116	0.0904739	7.63684e+06	314100	7.32274e+06	0.0411296
Lithuania	4.92268e+06	4.92268e+06	0	1	2.3403e+06	2.3403e+06	0	1	4959400	4959400	0	1
Luxembourg	64931.4	62800	2131.4	0.967175	62150.8	59900	2250.77	0.963785	35893.2	35700	193.234	0.994616
Macedonia	1.27712e+06	1034400	242716	0.80995	1.30606e+06	1044600	261463	0.799808	1.25324e+06	1006800	246442	0.803356
Madagascar	1.30768e+07	7626200	5.45057e+06	0.583187	1.39624e+07	7974500	5.98789e+06	0.571142	1.70721e+07	10340000	6.73209e+06	0.605667
Malawi	3.56577e+06	2582500	983267	0.724248	5.26143e+06	3812300	1.44913e+06	0.724575	4.11101e+06	3023800	1.08721e+06	0.735538
Malaysia	1.23575e+07	8076000	4.28145e+06	0.653533	1.34906e+07	8924100	4.56654e+06	0.661503	1.09413e+07	7414800	3.52647e+06	0.677691
Mali	2.45054e+07	3048800	2.14566e+07	0.124414	2.71858e+07	3107000	2.40788e+07	0.114288	2.58366e+07	3358000	2.24786e+07	0.129971
Malta	0	0	0	NA	0	0	0	NA	0	0	0	NA
Marshall Islands	0	0	0	NA	0	0	0	NA	0	0	0	NA
Martinique	0	0	0	NA	0	0	0	NA	0	0	0	NA
Mauritania	2.63937e+06	2582700	56668.6	0.978529	3.32868e+06	3213500	115181	0.965397	3.74701e+06	3612700	134307	0.964156
Mauritius	0	0	0	NA	0	0	0	NA	0	0	0	NA
Mayotte	18810.5	0	18810.5	0	18810.5	0	18810.5	0	14631.4	0	14631.4	0
Mexico	3.14064e+07	14125500	1.72809e+07	0.449765	3.29051e+07	13978200	1.89269e+07	0.424803	2.88227e+07	13707300	1.51154e+07	0.475573
Moldova	2.96938e+06	2224000	745376	0.748979	2.89408e+06	2158800	735285	0.745935	3.02621e+06	2273600	752614	0.751302
Mongolia	2.42729e+07	24210500	62446.3	0.997427	2.32893e+07	23158800	130496	0.994397	2.427e+07	24171100	98855.8	0.995927
Morocco	8.08655e+06	1452300	6.63425e+06	0.179594	8.04888e+06	1386100	6.66278e+06	0.17221	7.84501e+06	1338800	6.50621e+06	0.170656
Mozambique	8.19062e+06	4995700	3.19492e+06	0.609929	1.09148e+07	7203000	3.7118e+06	0.65993	1.0222e+07	6716600	3.50537e+06	0.657075
Namibia	1.61891e+06	1260700	358213	0.778733	1.63117e+06	1243200	387969	0.762153	3.44649e+06	2452500	993994	0.711593
Nepal	4.54787e+06	2903700	1.64417e+06	0.638475	4.80663e+06	3012100	1.79453e+06	0.626655	4.69675e+06	3032600	1.66415e+06	0.64568
Netherlands	1.50603e+06	816200	689828	0.541955	1.55639e+06	819800	736590	0.526732	1.24688e+06	668200	578684	0.535896
New Caledonia	8009.89	4000	4009.89	0.499382	8009.89	4000	4009.89	0.499382	8009.74	4000	4009.74	0.499392
New Zealand	8.51726e+06	6550500	1.96676e+06	0.769085	9.00677e+06	6736500	2.27027e+06	0.747937	5.22753e+06	3827300	1.40023e+06	0.732143
Nicaragua	6.68854e+06	4530600	2.15794e+06	0.677367	8.06453e+06	4775200	3.28933e+06	0.592124	6.6649e+06	4440800	2.2241e+06	0.666296
Niger	2.5627e+06	2546400	16298.4	0.99364	2.76928e+06	2694000	75283.3	0.972815	4.88665e+06	3620800	1.26585e+06	0.740958
Nigeria	4.48284e+07	29823600	1.50048e+07	0.665283	5.37065e+07	35556600	1.81499e+07	0.662054	4.77052e+07	30026400	1.76788e+07	0.629416
Niue	0	0	0	NA	0	0	0	NA	0	0	0	NA
North Korea	2.31135e+06	487800	1.82355e+06	0.211045	2.80851e+06	481500	2.32701e+06	0.171443	2.1541e+06	438800	1.7153e+06	0.203704
Norway	662720	462000	200720	0.697127	665359	461900	203459	0.694211	597490	459000	138490	0.768214
Oman	179900	112300	67599.8	0.624236	366926	157300	209626	0.428697	1.92122e+06	187100	1.73412e+06	0.0973859
Pakistan	2.84537e+07	16368800	1.20849e+07	0.575279	2.74549e+07	15786600	1.16683e+07	0.575002	2.7409e+07	15784200	1.16248e+07	0.575876
Palau	36128.5	0	36128.5	0	36128.5	0	36128.5	0	12751.4	0	12751.4	0
Panama	3.19173e+06	1601600	1.59013e+06	0.501797	3.39084e+06	1676500	1.71434e+06	0.494421	3.2255e+06	1651800	1.5737e+06	0.512106
Papua New Guinea	8.1581e+06	7452100	706003	0.91346	9.40657e+06	8438700	967869	0.897107	8.23353e+06	7271300	962233	0.883132
Paraguay	8.05269e+06	5276300	2.77639e+06	0.655222	1.5714e+07	9896600	5.8174e+06	0.629795	8.76172e+06	5981200	2.78052e+06	0.682652
Peru	5.3587e+06	3982200	1.3765e+06	0.743128	5.89203e+06	4234700	1.65733e+06	0.718717	6.07583e+06	4602200	1.47363e+06	0.75746
Philippines	2.44931e+07	8270900	1.62222e+07	0.337683	2.46472e+07	7762800	1.68844e+07	0.314957	2.09269e+07	7574400	1.33525e+07	0.361945
Poland	2.1473e+07	15606600	5.86643e+06	0.7268	1.82441e+07	14424100	3.82003e+06	0.790616	2.10098e+07	15569400	5.44039e+06	0.741055
Portugal	2.3273e+06	1035300	1.292e+06	0.44485	1.43009e+06	387500	1.04259e+06	0.270962	1.98165e+06	839700	1.14195e+06	0.423737
Puerto Rico	146604	144700	1904.17	0.987011	85511.4	37600	47911.4	0.439708	83475.9	37600	45875.9	0.450429
Qatar	0	0	0	NA	0	0	0	NA	109969	8000	101969	0.0727479
South Africa	2.55097e+07	14131000	1.13787e+07	0.553946	2.75266e+07	14996000	1.25306e+07	0.544783	1.99868e+07	13554600	6.43223e+06	0.678177
Congo	1.02414e+06	653900	370236	0.63849	1.05194e+06	686800	365139	0.652889	3.48434e+06	3077700	406644	0.883294
Réunion	0	0	0	NA	0	0	0	NA	0	0	0	NA
Romania	1.3566e+07	6572700	6.99327e+06	0.484499	1.32426e+07	6251100	6.9915e+06	0.472045	1.14049e+07	4683500	6.72135e+06	0.410658
Russia	1.85025e+08	74816800	1.10209e+08	0.404359	1.73168e+08	64370200	1.08798e+08	0.371722	1.8545e+08	74906300	1.10544e+08	0.403916
Rwanda	1.53617e+06	1521500	14674.1	0.990448	1.5683e+06	1551900	16399.1	0.989543	1.50618e+06	1490200	15977.4	0.989392
Saint Helena	0	0	0	NA	0	0	0	NA	0	0	0	NA
Saint Kitts and Nevis	0	0	0	NA	0	0	0	NA	0	0	0	NA
Saint Lucia	0	0	0	NA	0	0	0	NA	0	0	0	NA
Saint Vincent and Grenadines	0	0	0	NA	0	0	0	NA	0	0	0	NA
Samoa	0	0	0	NA	0	0	0	NA	0	0	0	NA
Samoa	0	0	0	NA	0	0	0	NA	0	0	0	NA
Sao Tomé and Príncipe	0	0	0	NA	0	0	0	NA	0	0	0	NA
Saudi Arabia	286811	276700	10110.9	0.964747	301885	175000	126885	0.57969	162751	157000	5750.93	0.964664
Senegal	1.15041e+07	8373500	3.13061e+06	0.72787	1.27196e+07	9093700	3.62594e+06	0.714934	1.21768e+07	8576200	3.60063e+06	0.704305
Serbia & Montenegro	6.93723e+06	3746200	3.19103e+06	0.540013	7.42712e+06	4160800	3.26632e+06	0.560217	6.89669e+06	3721500	3.17519e+06	0.539606
Seychelles	0	0	0	NA	0	0	0	NA	0	0	0	NA
Sierra Leone	5.90783e+06	3632200	2.27563e+06	0.614811	6.84544e+06	4076600	2.76884e+06	0.595521	6.01781e+06	3599200	2.41861e+06	0.598091
Slovakia	1.73757e+06	462800	1.27477e+06	0.266348	1.25255e+06	203400	1.04915e+06	0.162389	1.59089e+06	361600	1.22929e+06	0.227294
Slovenia	276533	220800	55733.2	0.798457	272034	216000	56033.7	0.794019	255738	202600	53138.3	0.792216
Solomon Is.	4227.34	2100	2127.34	0.496767	4227.34	2100	2127.34	0.496767	4227.3	2100	2127.3	0.496771
Somalia	3.94483e+06	1056300	2.88853e+06	0.267768	5.30097e+06	1095300	4.20567e+06	0.206623	7.00662e+06	1181800	5.82482e+06	0.168669
Spain	2.40366e+07	12092400	1.19442e+07	0.503083	2.40748e+07	12052400	1.20224e+07	0.500624	1.94699e+07	10648000	8.82189e+06	0.546896
Sri Lanka	3.54343e+06	1886900	1.65653e+06	0.532506	3.57737e+06	1886700	1.69067e+06	0.527398	3.33767e+06	1838000	1.49967e+06	0.550683
Sudan	5.84388e+07	56004600	2.4342e+06	0.958346	8.91339e+07	85431300	3.70263e+06	0.95846	7.93495e+07	75557300	3.79224e+06	0.952208
Suriname	127950	45500	82449.9	0.355608	145021	50600	94420.6	0.348916	440479	350400	90078.6	0.795498
Swaziland	0	0	0	NA	0	10600	-10600	NA	72746.6	72746.6	0	1
Sweden	2.26997e+06	196300	2.07367e+06	0.0864768	2.16195e+06	188600	1.97335e+06	0.0872362	1.93559e+06	185400	1.75019e+06	0.0957847
Switzerland	92291	91700	591.048	0.993596	92291	93400	-1108.95	1.01202	70249.6	69500	749.612	0.989329
Syria	1.66364e+06	952500	711145	0.572538	1.76572e+06	950200	815517	0.538138	1.55736e+06	760100	797255	0.488071
Tajikistan	2.21212e+06	1578700	633420	0.713659	2.33599e+06	1591000	744987	0.681083	2.63622e+06	1617900	1.01832e+06	0.613719
Tanzania	2.32484e+07	15783300	7.46509e+06	0.678899	2.5736e+07	17225800	8.51016e+06	0.669328	2.59297e+07	15879900	1.00498e+07	0.612422
Thailand	4.07467e+07	22145500	1.86012e+07	0.543492	3.52251e+07	17515900	1.77092e+07	0.497256	3.98812e+07	21909600	1.79716e+07	0.549372
Togo	568921	341900	227021	0.600962	611119	402100	209019	0.657973	566442	383000	183442	0.67615
Tonga	0	0	0	NA	0	0	0	NA	0	0	0	NA
Trinidad & Tobago	4215.53	4100	115.53	0.972594	4214.1	2200	2014.1	0.522057	10533.8	4300	6233.77	0.408211
Tunisia	1.10709e+06	17500	1.08959e+06	0.0158072	1.12104e+06	21000	1.10004e+06	0.0187327	1.10135e+06	21000	1.08035e+06	0.0190676
Turkey	5.2738e+07	38456700	1.42813e+07	0.729203	5.1692e+07	37613600	1.40784e+07	0.727648	5.21617e+07	37989800	1.41719e+07	0.728308
Turkmenistan	373850	234500	139350	0.627256	618161	259300	358861	0.41947	1.55915e+06	298400	1.26075e+06	0.191386
Turks & Caicos Islands	0	0	0	NA	0	0	0	NA	0	0	0	NA
Tuvalu	0	0	0	NA	0	0	0	NA	0	0	0	NA
Uganda	1.09659e+07	6485400	4.48047e+06	0.591417	1.30699e+07	7428200	5.64171e+06	0.568344	1.10601e+07	6471600	4.58851e+06	0.58513
Ukraine	4.84975e+07	31694500	1.6803e+07	0.653528	4.78649e+07	31579200	1.62857e+07	0.659756	5.34991e+07	34812900	1.86862e+07	0.650719
United Arab Emirates	9770.43	0	9770.43	0	9770.43	0	9770.43	0	1953.87	0	1953.87	0
United Kingdom	5.01418e+06	1432100	3.58208e+06	0.28561	4.64051e+06	1224900	3.41561e+06	0.263958	4.63336e+06	1234200	3.39916e+06	0.266373
United States	1.86608e+08	105145000	8.14635e+07	0.563452	1.82898e+08	102240000	8.06582e+07	0.559	1.62369e+08	91568500	7.08004e+07	0.563953
Uruguay	6.40684e+06	4106800	2.30004e+06	0.641002	6.36624e+06	4035600	2.33064e+06	0.633906	8.70446e+06	5017700	3.68676e+06	0.576451
Uzbekistan	1.95444e+06	737300	1.21714e+06	0.377244	2.12401e+06	837500	1.28651e+06	0.394302	4.27587e+06	986200	3.28967e+06	0.230643
Vanuatu	14417.9	3300	11117.9	0.228882	14417.9	0	14417.9	0	14417.7	0	14417.7	0
Venezuela	1.56239e+07	12686500	2.93739e+06	0.811994	1.55737e+07	12543000	3.03071e+06	0.805396	1.71021e+07	12725400	4.3767e+06	0.744084
Vietnam	2.59081e+07	13862800	1.20453e+07	0.535077	2.67778e+07	14132800	1.2645e+07	0.52778	2.52905e+07	13952300	1.13382e+07	0.551681
Virgin Islands	0	0	0	NA	0	0	0	NA	0	0	0	NA
Wallis and Futuna	0	0	0	NA	0	0	0	NA	0	0	0	NA
Western Sahara	0	0	0	NA	0	0	0	NA	1.75084e+06	1660400	90435.8	0.948347
Yemen	1.9965e+06	1743000	253496	0.87303	1.68645e+06	1284100	402345	0.761424	1.67204e+06	1278000	394045	0.764334
Zambia	6.25109e+06	2932300	3.31879e+06	0.469086	6.27602e+06	2981200	3.29482e+06	0.475014	1.05546e+07	7206100	3.34848e+06	0.682746
Zimbabwe	1.2781e+07	10618700	2.16227e+06	0.830821	1.4222e+07	11454400	2.76762e+06	0.805399	1.37291e+07	11155200	2.57393e+06	0.812521
Global Total	2.53906e+09	1.40845e+09	1.13061e+09	0.554714	2.68673e+09	1.46414e+09	1.22259e+09	0.544951	2.72799e+09	1.53475e+09	1.19324e+09	0.562594
