# Supplementary material for: Projecting Global Land-Use Change and Its Effect on Ecosystem Service Provision and Biodiversity with Simple Models
Source: PLoS One. 2010 Dec 15;5(12):e14327. doi: 10.1371/journal.pone.0014327 (PMC3002265; doi:10.1371/journal.pone.0014327)
Supplement: Table S2 — Urban grid cell area in 2000 and 2015 under both scenarios. (0.07 MB XLS) [file pone.0014327.s009.xls]

## Sheet: Sheet1
Table S2. Urban grid cell area in 2000 and 2015 under both scenarios
Country	up00	ua00 (U; hectares)	upd00 (people / hectare)	up15	ua15 (hectares)	ua15 / ua00	ugc00	ugc15	Area of ugc15 (U^prime; hectares)
Afghanistan	4683000	155085	30.1963	10831000	358687	2.31283	89	206	359855
Albania	1306000	96777	13.4949	1762000	130567	1.34916	60	81	130599
Algeria	17285000	1.92671e+06	8.97124	24913000	2.77699e+06	1.44131	1098	1583	2.76595e+06
American Samoa	51000	8308.77	6.13809	75000	12218.8	1.47059	4	4	8308.77
Andorra	61000	28423.8	2.14609	86000	40072.9	1.40984	18	25	39472.8
Angola	4135000	103181	40.0751	8654000	215944	2.09287	49	103	217515
Anguilla	11000	4071.62	2.70163	14000	5182.07	1.27273	2	2	4071.62
Antigua and Barbuda	26000	24589.2	1.05738	33000	31209.4	1.26923	12	15	30717.8
Argentina	33181000	5.30937e+06	6.24952	40053000	6.40898e+06	1.20711	2972	3588	6.43643e+06
Armenia	2024000	120979	16.7302	1901000	113627	0.939229	74	74	120979
Aruba	44000	4184.67	10.5146	54000	5135.73	1.22727	2	2	4184.67
Australia	17375000	3.58801e+06	4.84252	20628000	4.25976e+06	1.18722	1988	2360	4.24489e+06
Austria	5331000	1.03741e+06	5.13875	5412000	1.05317e+06	1.01519	718	729	1.05343e+06
Azerbaijan	4123000	602078	6.84795	4851000	708387	1.17657	368	433	708481
Bahamas	268000	48181	5.56235	321000	57709.4	1.19776	25	30	58187.8
Bahrain	607000	55842.5	10.8699	823000	75714	1.35585	29	38	73187.8
Bangladesh	31996000	635483	50.3491	53619000	1.06494e+06	1.6758	324	543	1.06478e+06
Barbados	134000	31309.5	4.27985	165000	38552.7	1.23134	15	15	31309.5
Belarus	7003000	808755	8.65899	7088000	818571	1.01214	636	644	819245
Belgium	9955000	1.17865e+06	8.4461	10213000	1.2092e+06	1.02592	871	894	1.20966e+06
Belize	115000	53076.4	2.16669	163000	75230	1.41739	26	37	75745.6
Benin	2630000	68022.4	38.6637	4860000	125699	1.84791	32	59	125478
Bermuda	80000	1980	40.404	87000	2153.25	1.0875	0	0	0
Bhutan	159000	3803.53	41.8033	385000	9209.8	2.42138	2	5	9511.34
Bolivia	5149000	554929	9.27866	7475000	805612	1.45174	272	395	805802
Bosnia and Herzegovina	1708000	92060.1	18.5531	2188000	117932	1.28103	60	77	118666
Botswana	866000	165482	5.2332	985000	188221	1.13741	84	96	188749
Brazil	139403000	1.5107e+07	9.22771	178485000	1.93423e+07	1.28035	7482	9580	1.93222e+07
British Virgin Islands	12000	6100.56	1.96703	18000	9150.84	1.5	3	3	6100.56
Brunei	247000	108939	2.26732	375000	165394	1.51822	51	77	164506
Bulgaria	5569000	577738	9.63931	5300000	549832	0.951697	367	349	577738
Burkina Faso	1991000	62843.3	31.682	4310000	136040	2.16474	30	65	136180
Burma	13290000	341205	38.9502	20960000	538123	1.57713	169	267	540615
Burundi	561000	27822.8	20.1633	1438000	71317.6	2.56328	13	33	70628.9
Cambodia	2223000	29375.5	75.6752	4814000	63614	2.16554	14	30	62928.2
Cameroon	7403000	168513	43.9314	11295000	257105	1.52573	79	121	258183
Canada	24429000	1.31515e+07	1.85751	28667000	1.5433e+07	1.17348	9305	10919	1.4955e+07
Cape Verde	232000	4122.35	56.2786	374000	6645.51	1.61207	2	2	4122.35
Cayman Islands	37000	14160.3	2.61294	55000	21049.1	1.48649	7	8	16183.1
Central African Republic	1531000	40552.8	37.7532	2305000	61054.4	1.50555	19	29	61941.7
Chad	1870000	23154.2	80.7628	3778000	46779	2.02032	11	22	46510.6
Channel Islands	44000	262937	0.167341	44000	262937	1	8	0	0
Chile	13084000	1.18629e+06	11.0294	16250000	1.47334e+06	1.24197	671	833	1.47123e+06
China	456247000	2.12228e+07	21.4979	694359000	3.22989e+07	1.52189	11926	18150	3.22982e+07
Colombia	31553000	3.07969e+06	10.2455	42433000	4.14162e+06	1.34482	1447	1946	4.14449e+06
Comoros	234000	4198.55	55.7335	448000	8038.26	1.91453	2	4	8395.2
Congo	1800000	57713.2	31.1887	3091000	99106.4	1.71722	27	46	98318.3
Congo, Democratic Republic of	14713000	351128	41.9021	29473000	703377	2.00319	165	331	705109
Cook Islands	12000	3997.11	3.00217	15000	4996.39	1.25	2	2	3997.11
Costa Rica	2318000	278661	8.31834	3363000	404287	1.45082	132	192	405345
Côte d'Ivoire	6902000	200162	34.4821	10117000	293398	1.46581	94	138	293880
Croatia	2566000	420798	6.09794	2763000	453104	1.07677	279	300	453310
Cuba	8424000	721624	11.6737	9002000	771137	1.06861	363	388	771716
Cyprus	539000	224734	2.39839	617000	257256	1.14471	123	141	247590
Czech Republic	7607000	1.02819e+06	7.3984	7629000	1.03117e+06	1.00289	745	747	1.03098e+06
Denmark	4529000	819671	5.52539	4726000	855324	1.0435	683	713	855849
Djibouti	548000	8400.62	65.2332	735000	11267.3	1.34124	4	5	10501.2
Dominica	55000	12398.2	4.43612	61000	13750.8	1.10909	6	7	14465.2
Dominican Republic	4862000	450229	10.799	6541000	605707	1.34533	222	299	606462
East Timor	52000	16958.1	3.06638	101000	32937.8	1.94231	8	16	33890.4
Ecuador	7489000	983517	7.61451	10237000	1.34441e+06	1.36694	459	627	1.34346e+06
Egypt	28559000	2.38458e+06	11.9765	40401000	3.37334e+06	1.41465	1266	1791	3.35946e+06
El Salvador	3626000	281100	12.8993	4854000	376299	1.33867	135	181	376899
Equatorial Guinea	206000	2140	96.2617	385000	3999.51	1.86893	0	2	4286.72
Eritrea	696000	24842.8	28.0162	1568000	55967.7	2.25287	12	27	55899
Estonia	949000	269273	3.5243	827000	234656	0.871444	244	244	269273
Ethiopia	9771000	107844	90.6031	18567000	204927	1.90021	51	97	205274
Falkland Islands	2000	120	16.6667	3000	180	1.5	0	1	1312.53
Faroe Islands	17000	24051.1	0.706827	22000	31125	1.29412	24	24	24051.1
Fiji Islands	402000	180002	2.23331	552000	247167	1.37313	88	121	247227
Finland	3164000	2.0987e+06	1.5076	3280000	2.17565e+06	1.03666	2115	2193	2.17794e+06
France	44897000	7.35664e+06	6.10292	49635000	8.13299e+06	1.10553	5003	5531	8.11917e+06
French Guiana	123000	29895.3	4.11436	178000	43263.1	1.44715	14	20	42712
French Polynesia	123000	12261	10.0318	153000	15251.5	1.2439	6	6	12261
Gabon	1024000	51434.6	19.9088	1467000	73686	1.43262	24	34	72844.9
Gambia	344000	20850.4	16.4985	514000	31154.4	1.49419	10	15	31279
Georgia	2772000	279480	9.91842	2438000	245805	0.879509	176	176	279480
Germany	72036000	5.566e+06	12.9421	74250000	5.73707e+06	1.03073	4134	4178	5.62612e+06
Ghana	8607000	298247	28.8587	13479000	467069	1.56605	140	219	466576
Gibraltar	27000	1640	16.4634	27000	1640	1	0	0	0
Greece	6552000	1.70526e+06	3.84223	7139000	1.85803e+06	1.08959	1021	1112	1.85676e+06
Greenland	46000	6249.82	7.36022	49000	6657.41	1.06522	7	7	6249.82
Grenada	31000	6289.14	4.92913	38000	7709.27	1.22581	3	4	8385.3
Guadeloupe	426000	119376	3.56855	470000	131706	1.10329	58	64	131731
Guam	145000	58376.1	2.48389	182000	73272.1	1.25517	28	35	72970.3
Guatemala	5155000	339935	15.1647	8409000	554513	1.63123	164	268	555533
Guinea	2647000	71683.3	36.9263	4968000	134538	1.87684	34	64	134954
Guinea-Bissau	431000	8388.53	51.3797	916000	17828.1	2.12529	4	9	18895.4
Guyana	275000	68151.9	4.03511	337000	83517	1.22545	32	39	83055.7
Haiti	2851000	42624.2	66.8869	4408000	65902.3	1.54612	21	32	64990.1
Honduras	2864000	244417	11.7177	4492000	383352	1.56844	118	185	383235
Hungary	6406000	829160	7.72589	6531000	845339	1.01951	570	581	845177
Iceland	261000	116692	2.23665	292000	130552	1.11877	126	141	130702
India	281255000	1.52276e+07	18.4701	401898000	2.17594e+07	1.42895	7672	10963	2.16201e+07
Indonesia	88863000	2.85433e+06	31.1327	144622000	4.64534e+06	1.62747	1399	2277	4.85044e+06
Iran	42799000	6.10766e+06	7.00743	60143000	8.58275e+06	1.40524	3437	4830	8.55395e+06
Iraq	15759000	1.00992e+06	15.6042	22847000	1.46416e+06	1.44977	563	816	1.46704e+06
Ireland	2259000	490952	4.60127	2798000	608093	1.2386	381	472	607503
Isle of Man	38000	22579.8	1.68292	41000	24362.4	1.07895	18	19	23832.1
Israel	5527000	635264	8.70032	7178000	825027	1.29872	350	455	825246
Italy	38677000	7.0841e+06	5.45969	38428000	7.0385e+06	0.993562	4480	4451	7.0841e+06
Jamaica	1343000	256687	5.23205	1614000	308483	1.20179	126	151	307607
Japan	82794000	1.072e+07	7.7233	86158000	1.11556e+07	1.04063	6242	6496	1.11648e+07
Jordan	3963000	301291	13.1534	5664000	430611	1.42922	165	236	430207
Kazakhstan	8733000	1.26657e+06	6.89499	8916000	1.29311e+06	1.02095	890	909	1.29486e+06
Kenya	10965000	261471	41.9358	19088000	455172	1.74081	122	212	454363
Kiribati	36000	2100	17.1429	63000	3675	1.75	0	0	0
Kuwait	2157000	372882	5.78467	3249000	561657	1.50626	199	300	562178
Kyrgyzstan	1692000	309788	5.4618	2103000	385038	1.24291	195	242	385428
Laos	1018000	69216.4	14.7075	1992000	135441	1.95678	34	67	136873
Latvia	1586000	337258	4.70263	1369000	291114	0.863178	288	288	337258
Lebanon	3013000	206206	14.6116	3789000	259315	1.25755	116	146	259689
Lesotho	314000	31784.7	9.87895	360000	36441.1	1.1465	17	19	35519.5
Liberia	1321000	6391.77	206.672	2548000	12328.7	1.92884	3	6	12783.7
Libya	4463000	885142	5.04213	6127000	1.21516e+06	1.37284	485	666	1.21512e+06
Liechtenstein	7000	8738.15	0.801085	9000	11234.8	1.28571	6	8	11651.6
Lithuania	2344000	441583	5.30818	2175000	409745	0.927901	362	336	441583
Luxembourg	396000	81889.1	4.83581	491000	101534	1.2399	59	73	101299
Macedonia	1202000	249656	4.81462	1339000	278111	1.11398	156	174	278421
Madagascar	4152000	78730	52.7372	7373000	139806	1.77577	39	69	139222
Malawi	1716000	130755	13.1237	3360000	256025	1.95804	63	123	255033
Malaysia	14212000	1.32549e+06	10.7221	20998000	1.95839e+06	1.47748	620	916	1.9582e+06
Maldives	80000	2120	37.7358	157000	4160.5	1.9625	0	2	4257.44
Mali	3594000	106434	33.7675	7769000	230073	2.16166	51	110	229399
Malta	354000	19097.1	18.5368	385000	20769.5	1.08757	11	11	19097.1
Marshall Islands	34000	1	34000	42000	1.23529	1.23529	0	0	0
Martinique	366000	95404	3.83632	401000	104527	1.09563	46	46	95404
Mauritania	1527000	30614.2	49.8787	2945000	59043.2	1.92862	15	29	59174.9
Mauritius	506000	110647	4.57308	633000	138419	1.25099	55	55	110647
Mexico	73899000	1.00105e+07	7.38217	94240000	1.27659e+07	1.27525	5042	6430	1.27668e+07
Micronesia	30000	2110	14.218	42000	2954	1.4	0	0	0
Moldova	1961000	198135	9.8973	2104000	212583	1.07292	136	146	212656
Monaco	33000	2000	16.5	38000	2303.03	1.15152	0	0	0
Mongolia	1415000	89872.9	15.7445	1817000	115406	1.2841	63	81	115763
Montserrat	1000	0	0	1000	0	1	0	0	0
Morocco	16144000	971785	16.6127	23640000	1.42301e+06	1.46432	543	795	1.42084e+06
Mozambique	5735000	152835	37.524	10928000	291227	1.90549	76	145	288459
Namibia	584000	137558	4.24549	873000	205630	1.49486	69	103	205276
Nauru	12000	740	16.2162	17000	1048.33	1.41667	0	0	0
Nepal	3220000	186220	17.2913	6547000	378629	2.03323	98	199	378884
Netherlands	10230000	1.18746e+06	8.61502	11985000	1.39117e+06	1.17155	904	1059	1.39249e+06
Netherlands Antilles	149000	33525.1	4.44443	176000	39600.1	1.18121	16	16	33525.1
New Caledonia	131000	23815.5	5.50063	180000	32723.5	1.37405	12	16	31773.6
New Zealand	3242000	805962	4.02252	3628000	901921	1.11906	492	551	900759
Nicaragua	2848000	207345	13.7356	4415000	321428	1.55021	99	153	320431
Niger	2211000	84847	26.0587	5434000	208530	2.45771	41	101	209499
Nigeria	50603000	1.29257e+06	39.1492	89758000	2.29271e+06	1.77377	610	1082	2.29461e+06
Niue	1000	0	0	1000	0	1	0	0	0
North Korea	13414000	96990.5	138.302	15586000	112695	1.16192	59	69	113664
Northern Mariana Islands	65000	8274.29	7.85566	113000	14384.5	1.73846	4	7	14482.1
Norway	3392000	2.07013e+06	1.63855	4077000	2.48818e+06	1.20195	2067	2484	2.47365e+06
Oman	1982000	578060	3.42871	3229000	941753	1.62916	293	477	939738
Pakistan	47220000	2.2043e+06	21.4217	80858000	3.77458e+06	1.71237	1192	2041	3.75743e+06
Palau	13000	2080	6.25	18000	2880	1.38462	0	1	2126.14
Panama	1659000	262687	6.31549	2339000	370359	1.40989	124	175	370610
Papua New Guinea	704000	89200.3	7.89235	1038000	131520	1.47443	42	62	131469
Paraguay	3027000	363961	8.31682	4924000	592053	1.62669	188	306	591890
Peru	18885000	1.21529e+06	15.5395	24943000	1.60514e+06	1.32078	580	766	1.60553e+06
Philippines	44327000	699861	63.3368	66658000	1.05244e+06	1.50378	335	504	1.05298e+06
Pitcairn	0	0	0	0	0	1	0	0	0
Poland	23846000	2.56903e+06	9.28211	24444000	2.63345e+06	1.02508	1944	1993	2.63497e+06
Portugal	5312000	1.29606e+06	4.09857	6109000	1.49052e+06	1.15004	784	902	1.48814e+06
Puerto Rico	3611000	686104	5.26305	4007000	761345	1.10966	337	374	761454
Qatar	532000	164671	3.23069	666000	206148	1.25188	85	106	205383
Republic of South Africa	24416000	4.19217e+06	5.8242	27770000	4.76804e+06	1.13737	2228	2534	4.77688e+06
Réunion	650000	20002.4	32.4962	818000	25172.2	1.25846	10	10	20002.4
Romania	12274000	1.03645e+06	11.8424	12215000	1.03146e+06	0.995193	693	693	1.03645e+06
Russia	106758000	1.94549e+07	5.48747	99144000	1.80674e+07	0.92868	16010	16010	1.94549e+07
Rwanda	1050000	19280.7	54.4586	4281000	78610.2	4.07714	9	37	79263
Saint Helena	2000	0	0	2000	0	1	0	0	0
Saint Kitts and Nevis	14000	10230.5	1.36845	13000	9499.78	0.928571	5	5	10230.5
Saint Lucia	43000	24966.8	1.72229	59000	34256.8	1.37209	12	12	24966.8
Saint Pierre and Miquelon	6000	0	0	6000	0	1	0	0	0
Saint Vincent and Grenadines	65000	8348.49	7.78584	87000	11174.1	1.33846	4	4	8348.49
Samoa	38000	6244.28	6.08557	50000	8216.16	1.31579	3	3	6244.28
San Marino	24000	1580	15.1899	27000	1777.5	1.125	0	1	1580
Sao Tome and Principe	56000	3400	16.4706	85000	5160.71	1.51786	0	0	0
Saudi Arabia	19083000	3.13575e+06	6.08562	29825000	4.9009e+06	1.56291	1604	2507	4.96907e+06
Senegal	4456000	93289.2	47.7654	7614000	159404	1.70871	45	77	159724
Serbia and Montenegro	5444000	629523	8.64782	5802000	670921	1.06576	409	436	671893
Seychelles	39000	6409.91	6.08432	47000	7724.77	1.20513	3	3	6409.91
Sierra Leone	1619000	19079.3	84.8566	3043000	35860.5	1.87956	9	17	36052.6
Singapore	4016000	68578	58.5611	4707000	80377.6	1.17206	32	32	68578
Slovakia	3062000	559395	5.47377	3309000	604519	1.08067	396	428	604807
Slovenia	1011000	247886	4.07848	1016000	249112	1.00495	167	168	249375
Solomon Islands	69000	10573.6	6.52567	134000	20534.3	1.94203	5	10	21072.7
Somalia	2905000	17104.1	169.842	6514000	38353.2	2.24234	8	18	38526.6
South Korea	37291000	1.93956e+06	19.2266	41236000	2.14474e+06	1.10579	1125	1244	2.14501e+06
Spain	31078000	6.70221e+06	4.63697	32167000	6.93707e+06	1.03504	4077	4220	6.93883e+06
Sri Lanka	3927000	318996	12.3105	4653000	377970	1.18487	150	178	378627
Sudan	11355000	464412	24.4503	20417000	835041	1.79806	224	403	836366
Suriname	315000	63986.9	4.92288	384000	78003.1	1.21905	30	37	78915.5
Swaziland	242000	76784.9	3.15166	291000	92332.3	1.20248	40	48	92050.2
Sweden	7377000	3.7637e+06	1.96004	7569000	3.86166e+06	1.02603	3546	3638	3.86969e+06
Switzerland	4849000	816354	5.93982	4815000	810630	0.992988	558	558	816354
Syria	8289000	907061	9.1383	12066000	1.32038e+06	1.45566	517	753	1.31665e+06
Tajikistan	1568000	374433	4.18766	1770000	422670	1.12883	225	254	422822
Tanzania	11236000	232160	48.3976	21506000	444361	1.91403	109	209	445535
Thailand	18974000	2.38005e+06	7.9721	25571000	3.20756e+06	1.34769	1147	1546	3.21575e+06
Togo	1523000	63799.8	23.8715	2751000	115242	1.8063	30	54	114929
Tokelau	0	0	0	0	0	1	0	0	0
Tonga	33000	11993.6	2.75147	44000	15991.5	1.33333	6	6	11993.6
Trinidad and Tobago	955000	227629	4.19543	1070000	255040	1.12042	108	121	255022
Tunisia	5975000	796060	7.50571	7571000	1.0087e+06	1.26711	456	578	1.0065e+06
Turkey	44206000	3.73577e+06	11.8332	59055000	4.99063e+06	1.3359	2249	3004	4.98064e+06
Turkmenistan	2080000	612887	3.39378	2911000	857747	1.39952	364	509	856876
Turks & Caicos Islands	8000	1920	4.16667	16000	3840	2	0	1	1989.86
Tuvalu	5000	310	16.129	8000	496	1.6	0	0	0
Uganda	2825000	94320.2	29.9512	5591000	186671	1.97912	44	87	186493
Ukraine	33363000	2.6682e+06	12.5039	30575000	2.44523e+06	0.916434	1888	1888	2.6682e+06
United Arab Emirates	2386000	760417	3.13775	3128000	996893	1.31098	391	513	997534
United Kingdom	52189000	5.45554e+06	9.56624	55270000	5.77761e+06	1.05904	4255	4506	5.78239e+06
United States	225434000	7.5918e+07	2.96944	275550000	9.27953e+07	1.22231	45216	55268	9.11261e+07
Uruguay	3071000	511332	6.00588	3476000	578766	1.13188	287	325	578395
US Virgin Islands	101000	12249.1	8.24551	117000	14189.5	1.15842	6	6	12249.1
Uzbekistan	9282000	1.60478e+06	5.78396	11379000	1.96734e+06	1.22592	979	1200	1.96319e+06
Vanuatu	43000	8168.65	5.26403	79000	15007.5	1.83721	4	7	14228.4
Vatican City	1000	0	0	1000	0	1	0	0	0
Venezuela	21103000	3.93989e+06	5.35624	28069000	5.24043e+06	1.3301	1864	2479	5.23851e+06
Vietnam	19006000	463759	40.9825	30732000	749881	1.61696	225	364	748446
Wallis and Futuna Islands	0	0	0	0	0	1	0	0	0
Western Sahara	265000	11442.1	23.1601	384000	16580.2	1.44906	6	9	17167.7
Yemen	4452000	352733	12.6214	9610000	761403	2.15858	170	367	762453
Zambia	3660000	422258	8.66768	5169000	596354	1.4123	203	287	597200
Zimbabwe	4253000	485368	8.76243	5391000	615240	1.26758	239	303	615354
Global Total	2847440000	3.24908e+08	8.76385	3843514000	4.01532e+08	1.23584	197666	240921	4.00774e+08
