# Supplementary material for: Projecting Global Land-Use Change and Its Effect on Ecosystem Service Provision and Biodiversity with Simple Models
Source: PLoS One. 2010 Dec 15;5(12):e14327. doi: 10.1371/journal.pone.0014327 (PMC3002265; doi:10.1371/journal.pone.0014327)
Supplement: Table S3 — Regions and their member countries in the regional scenario. (0.03 MB XLS) [file pone.0014327.s010.xls]

## Sheet: Sheet1
Table S3. Regions and their member countries in the regional scenario
European Union-27	Other CIS	Sub Saharan Africa	Other LDC	Oher OECD	Rest of the World
Austria	Armenia	Angola	Afghanistan	Iceland	Albania
Belgium	Azerbaijan	Benin	Bhutan	Norway	Antigua and Barbuda
Bulgaria	Belarus	Botswana	Burma	Switzerland	Aruba
Cyprus	Georgia	Burkina Faso	Cambodia	Taiwan	Azores
Czech Republic	Kazakhstan	Burundi	East Timor		Bahamas
Denmark	Kyrgyzstan	Cameroon	Haiti		Bahrain
Estonia	Moldova	Cape Verde	Kiribati		Barbados
Finland	Tajikistan	Central African Republic	Laos		Belize
France	Turkmenistan	Chad	Maldives		Bolivia
Germany	Uzbekistan	Comoros	Nepal		Bosnia and Herzegovina
Greece		Côte d'Ivoire	Samoa		Brunei
Hungary		Congo, Democratic Republic of the	Solomon Islands		Cayman Islands
Ireland		Djibouti	Sudan		Christmas Island
Italy		Equatorial Guinea	Tuvalu		Cocos (Keeling) Islands
Latvia		Eritrea	Vanuatu		Colombia
Lithuania		Ethiopia	Yemen		Cook Islands
Luxembourg		French Guinea			Costa Rica
Malta		Gabon			Croatia
Netherlands		Gambia			Cuba
Poland		Ghana			Dominica
Portugal		Guinea			Dominican Republic
Romania		Guinea-Bissau			Ecuador
Slovakia		Kenya			El Salvador
Slovenia		Lesotho			Micronesia
Spain		Liberia			Fiji Islands
Sweden		Madagascar			French Polynesia
United Kingdom		Malawi			Grenada
		Mali			Guadeloupe
Canada		Mauritania			Guatemala
United States		Mauritius			Guyana
Australia		Mayotte			Honduras
New Zealand		Mozambique			Iraq
Mexico		Namibia			Israel
Korea		Niger			Jamaica
Japan		Nigeria			Jordan
Turkey		Congo			Kuwait
Russia		Rwanda			Lebanon
Ukraine		São Tomé and Príncipe			Libya
Algeria		Senegal			Macau
Egypt		Seycheles			Macedonia
Republic of South Africa		Sierra Leone			Marshall Islands
Argentina		Somalia			Martinique
Brazil		Swaziland			Mongolia
Chile		Tanzania			Morocco
Uruguay		Togo			Nauru
Bangladesh		Uganda			New Caledonia
China		Zambia			Nicaragua
India		Zimbabwe			Niue
Indonesia					Norfolk Island
Iran					North Korea
Malaysia					Oman
Pakistan					Palau
Saudi Arabia					Occupied Palestine Tr.
					Panama
					Papua New Guinea
					Paraguay
					Peru
					Philippines
					Pitcairn Islands
					Puerto Rico
					Qatar
					Réunion
					Saint Helena
					Saint Kitts and Nevis
					Saint Lucia
					Saint Vincent & Grenadines
					Serbia and Montenegro
					Sri Lanka
					Suriname
					Syria
					Thailand
					Tokelau
					Tonga
					Trinidad and Tobago
					Tunisia
					Turks & Caicos Islands
					United Arab Emirates
					Venezuela
					Vietnam
					Virgin Islands
					Wallis and Futuna
					Western Sahara
					French Guiana
					Northern Mariana Islands
