# Supplementary material for: Projecting Global Land-Use Change and Its Effect on Ecosystem Service Provision and Biodiversity with Simple Models
Source: PLoS One. 2010 Dec 15;5(12):e14327. doi: 10.1371/journal.pone.0014327 (PMC3002265; doi:10.1371/journal.pone.0014327)
Supplement: Table S6 — Change in cropland grid cell area under the regional scenario. (0.04 MB XLS) [file pone.0014327.s013.xls]

## Sheet: Sheet1
Table S6. Change in cropland grid cell area under the regional scenario
Country	Area of cgc15 (hectares)	ncgc15 / cgc15	Area of ncgc00 (hectares)	Area of ocgc15 (hectares)
Afghanistan	1.05858e+07	0.0530177	580833	1.00046e+07
Albania	1.61036e+06	0	0	1.61036e+06
Algeria	1.9625e+06	0.284956	559332	1.40315e+06
Angola	7.49763e+06	0.309132	2.34251e+06	5.1552e+06
Antigua and Barbuda	0	0	0	0
Argentina	6.41e+07	0.180519	1.18996e+07	5.22007e+07
Armenia	2.31251e+06	0	95	2.31241e+06
Aruba	0	0	0	0
Australia	5.89146e+07	0	0	5.89146e+07
Austria	1.35681e+06	0	0	1.35681e+06
Azerbaijan	4.15708e+06	0.450198	1.86588e+06	2.29103e+06
Bahamas	5942.06	0	0	5942.06
Bahrain	0	0	0	0
Bangladesh	1.2149e+07	0	0	1.2149e+07
Barbados	0	0	0	0
Belarus	1.40423e+07	0.0148452	220133	1.38213e+07
Belgium	1.12766e+06	0	0	1.12766e+06
Belize	302329	0	0	302325
Benin	1.85037e+06	0.00465658	10613.7	1.83974e+06
Bhutan	1.11985e+06	0	0	1.11982e+06
Bolivia	6.73884e+06	0.0855323	579672	6.15927e+06
Bosnia and Herzegovina	3.24187e+06	0	0	3.22312e+06
Botswana	7.61669e+06	0.333857	2.58769e+06	5.02914e+06
Brazil	4.13795e+08	0.310874	1.31256e+08	2.82541e+08
Brunei	29910.8	0	0	29910.7
Bulgaria	6.20233e+06	0	0	6.20233e+06
Burkina Faso	1.73659e+07	0.0157736	266873	1.70989e+07
Burma	4.53747e+07	0.106474	4.7304e+06	4.06442e+07
Burundi	1.13422e+06	0.0171429	19260.1	1.11496e+06
Cambodia	1.31102e+07	0.200577	2.62183e+06	1.04884e+07
Cameroon	8.99442e+06	0.30442	2.75202e+06	6.24239e+06
Canada	4.44316e+07	0	0	4.44316e+07
Cape Verde	0	0	0	0
Cayman Islands	0	0	0	0
Central African Republic	2.85406e+06	0.527778	1.50662e+06	1.34742e+06
Chad	2.6217e+07	0.011627	306784	2.59099e+07
Chile	4.23071e+06	0	0	4.23071e+06
China	1.66324e+08	3.07075e-05	7969.85	1.66316e+08
Colombia	3.13587e+07	0.0120932	363848	3.09948e+07
Comoros	41978.6	0	0	41979
Congo	3.48434e+06	0.705374	2.46021e+06	1.02414e+06
Congo, Democratic Republic of	2.15341e+07	0.572038	1.22904e+07	9.24374e+06
Cook Islands	0	0	0	0
Costa Rica	2.67505e+06	0.00397456	12650.2	2.6624e+06
Côte d'Ivoire	1.66087e+07	0.0107914	167129	1.64416e+07
Croatia	2.81363e+06	0	0	2.81363e+06
Cuba	6.92503e+06	0	0	6.92503e+06
Cyprus	180722	0	0	180722
Czech Republic	4.11882e+06	0	0	4.11882e+06
Denmark	2.98835e+06	0	0	2.98835e+06
Djibouti	14715.1	0	0	14715
Dominica	0	0	0	0
Dominican Republic	1.88719e+06	0	0	1.88719e+06
East Timor	991394	0.327623	324164	667232
Ecuador	8.48031e+06	0.00759301	66422.8	8.41388e+06
Egypt	1.62632e+06	0.0618557	101550	1.52477e+06
El Salvador	1.48445e+06	0.0201439	31269.1	1.45318e+06
Equatorial Guinea	475657	0.347032	164985	310672
Eritrea	2.36138e+06	0.00695048	18640.3	2.34892e+06
Estonia	1.98084e+06	0	0	1.98084e+06
Ethiopia	4.9812e+07	0.0508108	2.52386e+06	4.72877e+07
Faroe Islands	0	0	0	0
Fiji Islands	93969.7	0	0	93971.1
Finland	748487	0	0	748487
France	2.31347e+07	0	0	2.31347e+07
French Guiana	8548.74	0.833333	6415.51	2133.2
French Polynesia	0	0	0	0
Gabon	2.26284e+06	0.721172	1.63491e+06	627926
Gambia	779502	0	0	779502
Georgia	2.18708e+06	0.314721	683740	1.50331e+06
Germany	1.79357e+07	0.00349963	66063.7	1.78696e+07
Ghana	8.16024e+06	0.0432617	357202	7.80304e+06
Greece	3.21367e+06	0.00464636	0	3.21367e+06
Grenada	0	0	0	0
Guadeloupe	4122.12	0	0	4122.07
Guatemala	5.56792e+06	0.000741565	4099.49	5.56382e+06
Guinea	1.19083e+07	0.409891	4.88984e+06	7.0184e+06
Guinea-Bissau	939474	0.708889	658173	281291
Guyana	484403	0.71308	339494	144906
Haiti	1.58617e+06	0.0592021	91121.5	1.49505e+06
Honduras	6.35391e+06	0.00876055	49601.9	6.30431e+06
Hungary	7.21514e+06	0	0	7.21514e+06
Iceland	0	0	0	0
India	2.07859e+08	0.0761497	1.60376e+07	1.91822e+08
Indonesia	6.83461e+07	0.0251913	1.71689e+06	6.66292e+07
Iran	5.93656e+06	0.129673	811213	5.13076e+06
Iraq	2.3987e+06	0.579503	1.39099e+06	1.0095e+06
Ireland	70479	0	0	70479
Israel	54101.9	0.884615	45044	9057.87
Italy	8.20391e+06	0	0	8.20391e+06
Jamaica	478543	0	0	478543
Japan	3.14736e+06	0	0	3.14736e+06
Jordan	19891.5	0	0	19891.5
Kazakhstan	5.70141e+07	0.058563	3.54107e+06	5.34697e+07
Kenya	1.0168e+07	0.237202	2.40767e+06	7.76031e+06
Kiribati	0	0	0	0
Kuwait	0	0	0	0
Kyrgyzstan	4.44143e+06	0.0674936	320631	4.1206e+06
Laos	1.72333e+07	0.0569814	990499	1.62465e+07
Latvia	3.78551e+06	0.00123229	2404.96	3.78311e+06
Lebanon	325075	0.00574713	0	325075
Lesotho	374284	0	0	374284
Liberia	7.2522e+06	0.0435038	315014	6.93719e+06
Libya	7.63684e+06	0.971614	7.42531e+06	211338
Lithuania	4.92574e+06	0.00466143	8725.59	4.91701e+06
Luxembourg	35893.2	0	0	35893.2
Macedonia	1.25324e+06	0	0	1.25324e+06
Madagascar	1.70721e+07	0.241724	4.11218e+06	1.296e+07
Malawi	4.11101e+06	0.148374	609615	3.50144e+06
Malaysia	1.09413e+07	0.000787712	10657.1	1.09306e+07
Maldives	0	0	0	0
Mali	2.58366e+07	0.055412	1.42069e+06	2.44156e+07
Malta	0	0	0	0
Marshall Islands	0	0	0	0
Martinique	0	0	0	0
Mauritania	3.74701e+06	0.290841	1.10759e+06	2.63937e+06
Mauritius	0	0	0	0
Mayotte	14631.4	0	0	14631.4
Mexico	2.88227e+07	0	0	2.88227e+07
Micronesia	0	0	0	0
Moldova	3.02621e+06	0.0217812	69761.2	2.95645e+06
Mongolia	2.427e+07	0.000117433	4193.65	2.42658e+07
Morocco	7.84501e+06	0.00389283	30287.4	7.81473e+06
Mozambique	1.0222e+07	0.197	2.05148e+06	8.17052e+06
Northern Mariana Islands	12419.3	0	0	12419.3
Namibia	3.44649e+06	0.531816	1.84601e+06	1.60054e+06
Nepal	4.69675e+06	0.0655608	305282	4.39135e+06
Netherlands	1.24688e+06	0	0	1.24688e+06
New Caledonia	8009.74	0	0	8009.89
New Zealand	5.22753e+06	0	0	5.22753e+06
Nicaragua	6.6649e+06	0.0163265	97778.5	6.56712e+06
Niger	4.88665e+06	0.475222	2.32389e+06	2.5627e+06
Nigeria	4.77052e+07	0.0713939	3.40284e+06	4.43023e+07
Niue	0	0	0	0
North Korea	2.1541e+06	0.00802568	18535.1	2.13557e+06
Norway	597490	0	0	597490
Occupied Palestinian Territory	21715.4	0.416667	9137.12	12662.7
Oman	1.92122e+06	0.925342	1.77168e+06	149508
Pakistan	2.7409e+07	0.0161421	431481	2.69775e+07
Palau	12751.4	0	0	12751.4
Panama	3.2255e+06	0.0363997	118559	3.10694e+06
Papua New Guinea	8.23353e+06	0.0306306	249643	7.98389e+06
Paraguay	8.76172e+06	0.0871806	770980	7.99092e+06
Peru	6.07583e+06	0.130118	793261	5.28257e+06
Philippines	2.09269e+07	0.00188541	37400.6	2.08895e+07
Poland	2.10098e+07	0.000687113	10781.1	2.0999e+07
Portugal	1.98165e+06	0	0	1.98165e+06
Puerto Rico	83475.9	0	0	83475.9
Qatar	109969	1	109966	0
Republic of South Africa	1.99868e+07	0.00019181	3812.41	1.9983e+07
Réunion	0	0	0	0
Romania	1.14049e+07	0.000786164	10037.7	1.13948e+07
Russia	1.8545e+08	0.0047947	922755	1.84528e+08
Rwanda	1.50618e+06	0.00711238	10710.9	1.49547e+06
Saint Helena	0	0	0	0
Saint Kitts and Nevis	0	0	0	0
Saint Lucia	0	0	0	0
Saint Vincent & Grenadi	0	0	0	0
Samoa	0	0	0	0
Sao Tomé and Príncipe	0	0	0	0
Saudi Arabia	162751	0	0	162751
Senegal	1.21768e+07	0.0600683	743110	1.14337e+07
Serbia and Montenegro	6.89669e+06	0	0	6.89669e+06
Seychelles	0	0	0	0
Sierra Leone	6.01781e+06	0.021396	131163	5.88665e+06
Slovakia	1.59089e+06	0.000865801	2825.46	1.58806e+06
Slovenia	255738	0	0	255738
Solomon Islands	4227.3	0	0	4227.34
Somalia	7.00662e+06	0.437844	3.07031e+06	3.9363e+06
South Korea	2.32597e+06	0	0	2.32597e+06
Spain	1.94699e+07	0	0	1.94699e+07
Sri Lanka	3.33767e+06	0.0135222	44658.9	3.29301e+06
Sudan	7.93495e+07	0.264052	2.09974e+07	5.83514e+07
Suriname	440479	0.75	327456	113021
Swaziland	72746.6	1	72748.4	0
Sweden	1.93559e+06	0	0	1.93559e+06
Switzerland	70249.6	0	0	70249.6
Syria	1.55736e+06	0.0168919	27649.2	1.5297e+06
Tajikistan	2.63622e+06	0.169513	437426	2.19869e+06
Tanzania	2.59297e+07	0.10442	2.6964e+06	2.32334e+07
Thailand	3.98812e+07	0.00638099	250670	3.96305e+07
Togo	566442	0.0708955	40125	526312
Tonga	0	0	0	0
Trinidad and Tobago	10533.8	0.8	8426.19	2107.48
Tunisia	1.10135e+06	0.0926217	107464	993843
Turkey	5.21617e+07	0.0185108	969633	5.11921e+07
Turkmenistan	1.55915e+06	0.769314	1.19526e+06	363831
Turks & Caicos Is.	0	0	0	0
Tuvalu	0	0	0	0
Uganda	1.10601e+07	0.0141008	154242	1.09059e+07
Ukraine	5.34991e+07	0.0965939	5.11668e+06	4.83821e+07
United Arab Emirates	1953.87	0	0	1953.87
United Kingdom	4.63336e+06	0	0	4.63336e+06
United States	1.62369e+08	0	0	1.62369e+08
Uruguay	8.70446e+06	0.270046	2.36136e+06	6.34311e+06
Uzbekistan	4.27587e+06	0.582401	2.46565e+06	1.81003e+06
Vanuatu	14417.7	0	0	14417.9
Venezuela	1.71021e+07	0.107059	1.84348e+06	1.52586e+07
Vietnam	2.52905e+07	0.0109899	278842	2.50117e+07
Virgin Islands	0	0	0	0
Wallis and Futuna	0	0	0	0
Western Sahara	1.75084e+06	1	1.7508e+06	0
Yemen	1.67204e+06	0	0	1.67204e+06
Zambia	1.05546e+07	0.408509	4.35128e+06	6.20342e+06
Zimbabwe	1.37291e+07	0.0712175	962542	1.27668e+07
Global Total	2.728e+09		2.99501e+08	2.42849e+09
