# Supplementary material for: Projecting Global Land-Use Change and Its Effect on Ecosystem Service Provision and Biodiversity with Simple Models
Source: PLoS One. 2010 Dec 15;5(12):e14327. doi: 10.1371/journal.pone.0014327 (PMC3002265; doi:10.1371/journal.pone.0014327)
Supplement: Table S7 — Estimates of equation (10) in Text S1. (0.04 MB XLS) [file pone.0014327.s014.xls]

## Sheet: GlobalDemiseRegression
Table S7. Estimates of equation (10) in Text S1
	Estimated coefficients for equation (10) in Text S1
Country	Intercept (beta-zero)	Rainfed Yield Coefficient (beta-one)	Irrigation Bonus Coefficient (beta-two)	R Squared
Afghanistan	5.67528	1.10692	2.66679	0.167584
Albania	7.66942	1.24963	5.32072	0.294035
Algeria	-0.557151	3.70542	0.357651	0.155939
Angola	8.99043	-0.646026	-0.0521254	0.0740045
Argentina	2.66211	-0.132768	0.115926	0.0138298
Armenia	14.6721	-0.968738	1.94717	0.0241034
Australia	0.627845	-0.0600644	0.154623	0.0187473
Austria	-0.578534	1.19235	0.419169	0.140741
Azerbaijan	23.8581	0.129139	1.3581	0.142296
Bahrain	13	-12.6571	0.665143	0.998568
Bangladesh	5.57701	1.77516	0.913145	0.134352
Belarus	0.570509	-0.0398518	0.253496	0.0300387
Belgium	4.36815	-0.180508	-0.535094	0.0516215
Belize	0.217327	0.131776	-0.111727	0.0545515
Benin	1.78195	-0.0257698	-0.0870645	0.00498965
Bhutan	1.81324	0.182105	-0.317145	0.00198004
Bolivia	0.458368	-0.0281636	0.111911	0.00143268
Bosnia and Herzegovina	0.832867	0.0674784	-0.330676	0.00681355
Botswana	1.95523	-0.515536	-0.130972	0.0213537
Brazil	-0.0450711	0.127629	-0.0348599	0.0252888
Bulgaria	5.06819	1.12185	1.85945	0.196575
Burkina Faso	-0.331342	0.049985	0.211838	0.0907462
Burundi	3.18982	0.0106305	-0.458805	0.00264284
Cambodia	-1.73096	0.647334	0.0601402	0.0698475
Cameroon	0.212726	0.593456	0.257483	0.21644
Canada	1.17943	-0.0755015	-0.244799	0.00870788
Chad	0.236921	0.197433	-0.00957843	0.168128
Chile	14.8816	2.32769	2.45125	0.0718229
China	7.76553	1.37331	3.18097	0.264886
Colombia	3.57214	-0.147226	0.331478	0.0034199
Congo	-0.973757	0.274931	0.557271	0.534254
Congo, Democratic Republic of the	0.467228	0.984966	-1.40526	0.25881
Costa Rica	2.93167	0.0687831	0.885175	0.0353117
Cote d'Ivoire	0.924747	0.0132308	0.039699	0.000556859
Croatia	0.0747204	-0.00711399	0.0447536	0.0100085
Cuba	5.84974	0.672307	0.131187	0.0383022
Cyprus	2.16264	1.7342	2.18736	0.0245929
Czech Republic	4.70049	-0.295913	4.8011	0.0826647
Denmark	16.4679	-0.462121	-2.62386	0.0987725
Dominican Republic	8.22981	0.487035	1.30011	0.0849254
East Timor	3.76749	-0.0655181	-1.31078	0.0328182
Ecuador	6.42941	0.708438	0.45209	0.0529348
Egypt	29.8044	-0.617435	8.70278	0.323129
El Salvador	1.19083	1.81748	-1.69143	0.0732727
Eritrea	1.82612	-0.555012	0.260073	0.0200603
Ethiopia	3.72001	0.169148	0.445016	0.0213558
Fiji Islands	3.04294	-0.465865	0.86389	0.192055
Finland	0.415674	0.00229736	0.500471	0.0163625
France	2.16115	0.182404	4.07519	0.188536
French Guiana	0.982998	0.275837	-0.251854	0.165129
Gabon	1.36166	0.197679	-0.617677	0.0534488
Gambia	-2.67378	1.08985	-1.06808	0.824159
Gaza Strip	13	3.75	10.5833	0.768513
Georgia	7.14499	4.99027	-2.93267	0.312653
Germany	2.44667	0.239361	0.00764772	0.0135949
Ghana	1.0207	0.0394475	-0.0802544	0.0144158
Greece	2.16711	2.77455	6.67299	0.45759
Guadeloupe	0.446834	0.0649326	-0.132373	0.265076
Guatemala	2.48787	0.386812	1.08483	0.182631
Guinea	0.67486	0.194307	-0.494648	0.0343714
Guinea-Bissau	1.05827	0.00817843	-0.0235736	9.77644e-05
Guyana	8.79659	0.468129	0.885846	0.0812889
Haiti	3.54202	1.37961	2.31692	0.427152
Honduras	0.758052	0.0233215	0.642117	0.0430651
Hungary	6.38057	-0.0128135	0.82582	0.0225178
India	11.2557	0.448498	2.95735	0.195985
Indonesia	8.00629	0.652073	2.00601	0.0764472
Iran	17.3245	-0.333533	1.87409	0.0472066
Iraq	23.8108	-0.370955	1.86335	0.200987
Ireland	0.00785385	0.000862373	-0.0103178	0.00039681
Israel	11.827	1.0561	1.87944	0.139869
Italy	-0.858232	3.49513	1.50096	0.500812
Jamaica	-0.756642	1.14652	2.84093	0.381731
Japan	17.1283	1.24039	0.869003	0.0824061
Jordan	5.00155	-0.0402302	0.559395	0.00992492
Kazakhstan	14.1649	0.767651	1.00351	0.0356182
Kenya	1.60504	-0.123812	-0.0650124	0.0217571
Kyrgyzstan	17.4586	0.0886142	8.29579	0.103592
Laos	1.02336	0.30705	1.20315	0.186263
Lebanon	7.84667	2.42003	7.8049	0.29705
Lesotho	2.16667	-0.833333	-1.07018	0.128251
Liberia	0.044641	0.0510209	0.00415282	0.0413507
Libya	4.27552	0.739755	0.598786	0.0481799
Macedonia	6.9369	0.744215	8.8202	0.243073
Madagascar	2.78083	0.218715	0.335603	0.0339284
Malawi	0.794184	0.00250926	-0.0780171	0.00112617
Malaysia	5.98695	-0.822791	5.08367	0.0741371
Mali	3.83184	0.60444	0.430935	0.0915379
Malta	8.05	-1.1	0.4	0.989474
Martinique	11	-2.33333	1	1
Mauritania	2.89604	-0.559792	0.301697	0.0784134
Mexico	10.1785	0.553757	1.46372	0.0697186
Moldova	14.9434	1.20078	2.18983	0.0667835
Mongolia	0.72871	-0.0287481	0.0200276	0.000330189
Morocco	3.39445	4.52123	3.4812	0.339225
Mozambique	3.26506	-0.0382249	0.498613	0.0188229
Myanmar	2.24579	0.0455642	1.73546	0.218704
Namibia	0.555048	0.121414	-0.116153	0.025376
Nepal	-0.0167891	2.70547	0.72811	0.660712
Netherlands	12.7679	-0.167681	1.62381	0.00906632
New Zealand	2.8923	-0.252258	2.95043	0.0147345
Nicaragua	0.513745	0.0248272	0.447582	0.0546868
Niger	2.87201	-0.0864893	0.0107809	0.00131913
Nigeria	3.66596	-0.202685	0.35734	0.0512712
North Korea	4.042	3.19409	8.34664	0.513484
Norway	1.17661	0.0642859	-1.43375	0.00438417
Oman	8	-7.40435	1.19014	0.38804
Pakistan	32.5755	1.50857	1.84933	0.11119
Panama	0.00116945	0.405242	-0.398516	0.0552531
Paraguay	2.45621	-0.00536748	-0.174962	0.00914791
Peru	3.89153	-0.570341	2.02281	0.139147
Philippines	6.40121	1.3994	0.197411	0.229191
Poland	0.852837	-0.0581203	0.145302	0.00982089
Portugal	7.21152	0.163815	1.60204	0.038477
Puerto Rico	3.09235	-0.000161305	1.07579	0.0178684
Qatar	3.06699e-15	1.33057	0.0773797	0.0222179
Romania	20.2375	-0.0417309	3.5671	0.0707584
Russia	0.922445	-0.0217976	0.737763	0.0211207
Sao Tome and Principe	17.8491	-4.20755	7.08491	0.264539
Saudi Arabia	1	10.0649	1.23179	0.027572
Senegal	5.73016	-0.024069	-0.109784	0.0029103
Serbia and Montenegro	1.10259	0.183454	-0.406382	0.0189667
Sierra Leone	1.34796	-0.0218627	-0.183504	0.0171183
Slovakia	-0.0781923	1.27106	6.74163	0.33803
Slovenia	2.04193	-0.0046323	-0.00227932	1.72008e-05
Somalia	4.7691	0.328902	0.138632	0.0159834
South Africa	3.89201	0.361634	-1.26498	0.00707837
South Korea	6.51298	1.47445	3.52781	0.344855
Spain	5.41013	0.295853	3.13612	0.143755
Sri Lanka	5.83969	0.70191	-0.198557	0.0491969
Sudan	28.2032	-2.15105	0.32926	0.0365589
Suriname	9.52773	-1.49951	5.87963	0.483367
Swaziland	8.30879	1.41068	-2.46941	0.0290495
Sweden	0.332527	0.0141603	2.37586	0.158177
Switzerland	7.51687	-0.184275	0.308673	0.00484878
Syria	18.7787	1.34132	1.69893	0.0773738
Tajikistan	6.32062	8.09306	1.16338	0.289398
Tanzania	3.3668	-0.176585	0.0485402	0.0134572
Thailand	8.54996	-0.536572	6.18165	0.207658
Togo	0.419266	0.0873015	-0.112387	0.0388398
Trinidad and Tobago	-0.148122	0.0854697	0.0830284	0.195924
Tunisia	3.12738	2.74134	1.19249	0.209765
Turkey	12.1843	0.658061	2.62582	0.130363
Turkmenistan	20.7579	-1.21002	1.83108	0.164293
Uganda	1.53052	-0.176604	-0.00314634	0.0189494
Ukraine	20.7947	-1.73833	2.65722	0.221281
United Arab Emirates	5.25	5.05578	4.11203	0.0104908
United Kingdom	1.44293	-0.0582882	0.555029	0.0247488
United States	3.99441	-0.29626	1.13553	0.064652
Uruguay	1.22414	0.00999971	-0.0567396	0.00066735
Uzbekistan	26.1135	4.74481	1.47971	0.1756
Venezuela	2.57219	-0.114025	0.109	0.00594607
Vietnam	-3.21542	2.51981	2.92493	0.576681
W Bank	3.99143	-0.133624	-0.0372086	0.009917
Yemen	0.6	3.12205	1.06255	0.0263011
Zambia	0.605809	0.221814	-0.196579	0.0146801
Zimbabwe	4.85422	-0.172279	0.0681848	0.00396018
