# Supplementary material for: Projecting Global Land-Use Change and Its Effect on Ecosystem Service Provision and Biodiversity with Simple Models
Source: PLoS One. 2010 Dec 15;5(12):e14327. doi: 10.1371/journal.pone.0014327 (PMC3002265; doi:10.1371/journal.pone.0014327)
Supplement: Table S8 — Observed irrigation intensity in grid cells assigned irrigated cereal yield by country. (0.06 MB XLS) [file pone.0014327.s015.xls]

## Sheet: PredictedVersusObserved
Table S8. Observed irrigation intensity in grid cells assigned irrigated cereal yield by country.
	In grid cells that were assigned the irr. grain yield on our suitability maps and were in cropland on the 2000 baseline map...				In grid cells that were not assigned the irr. grain yield on our suitability maps and were in cropland on the 2000 baseline map...				In grid cells that were not in cropland on the 2000 baseline map...
Country	Min. no. of irr. ha in a grid cell	Max no. of irr. ha in a grid cell	Mean no. of irr. ha per grid cell	Std. dev. in irr. ha per grid cell	Min. no. of irr. ha in a grid cell	Max. no. of irr. ha in a grid cell	Mean no. of irr. ha per grid cell	Std. dev. in irr. ha per grid cell	Min. no. of irr. ha in a grid cell	Max. no. of irr. ha in a grid cell	Mean no. of irr. ha per grid cell	Std. dev. in irr. ha per grid cell
Afghanistan	0.39554	6831.24	1889.78	2005.72	0.0288873	6858.56	952.627	1434.19	0.0133333	6853.55	473.08	813.126
Algeria	5.12742	3676.57	588.122	876.189	0.387597	638.989	154.367	181.62	0.00823354	5912.67	359.729	634.12
Azerbaijan	36.7485	3881.88	2457.19	1508	5.04484	3806.71	1013.14	1182.07	6.11747	4961.85	2023.73	1468.35
Albania	247.588	4352.56	2512.65	998.347	0.0264474	4513.97	731.99	887.865	3.09352	3355.05	497.148	652.509
Armenia	2.2081	5159.14	694.853	818.413	5.33082	6188.35	635.074	863.039	8.01462	5274.57	2046.89	1648.15
Argentina	0.000128342	3849.57	66.4541	324.33	0.000664126	5551.56	86.2994	300.583	5.75502e-05	7818.91	266.084	701.409
Australia	0.0100037	6427.55	282.116	765.615	0.0100617	4509.07	63.3372	245.678	0.0100015	5812.77	44.5294	254.336
Austria	0.615818	4795.26	622.873	878.168	51.3593	51.3593	51.3593	0	0.0564187	3470.17	182.976	394.715
Botswana	0.339653	0.339653	0.339653	0	7.26427	1234.99	168.314	259.277	0.379612	249.9	71.1992	68.2031
Belgium	118.326	1175.78	434.814	259.796	1.27806	417.555	153.877	142.482	0.00878841	1116.52	151.385	178.449
Bangladesh	7.53598	6519.88	2765.79	1274.06	3.06971	7162.47	2268.24	1646.33	16.8977	6762.04	2367.21	1596.81
Belize	1.88718	1144.62	212.003	334.936	17.0529	113.502	52.3123	35.2495	0.377435	669.201	64.3184	132.931
Bosnia & Herzegovina	0.00542434	1257.6	108.828	290.287	0.00639022	532.805	57.8752	118.168	0.049235	638.053	78.4167	154.983
Bolivia	0.00101859	80.3655	9.86005	19.2159	0.034342	5728.91	256.174	755.374	0.00034364	5892.02	35.6329	222.397
Myanmar	0.184145	4119.51	653.012	757.544	0.309513	2921.28	259.348	385.511	0.291703	4065.62	205.096	392.91
Benin	0.266667	777.885	203.856	250.826	0.0478036	449.918	136.433	122.511	0.0239018	2271.89	124.305	358.921
Belarus	0.0200837	335.46	55.918	58.8522	0.12134	267.895	37.877	39.9794	0.0112055	280.307	26.9473	38.2264
Brazil	7.94444e-05	4967.8	87.0709	293.709	1.1736e-05	6067.92	53.0746	162.762	6.31045e-06	8429.8	69.0747	287.738
Bhutan	1.06959	1568.44	216.008	290.868	2.55891	1193.22	343.443	339.506	0.17868	945.661	125.62	188.826
Bulgaria	0.84446	3660.39	1008.94	734.567	0.0462831	3196.01	566.506	558.275	0.0628593	2979.29	493.303	623.327
Burundi	46.7758	428.33	196.696	154.897	3.01975	791.519	189.028	211.393	3.95501	2103	416.906	610.214
Canada	1.89879	17.6962	9.36448	6.43364	0.0101021	5122.37	45.9027	257.436	0.0100434	5122.37	55.6736	254.297
Cambodia	0.256153	6774.1	754.804	1055.61	0.255548	2860.57	304.663	538.338	0.21853	1974.97	66.9563	221.241
Chad	0.0787702	1421.21	146.507	258.752	338.713	448.778	393.745	55.0325	0.0319274	1700.16	85.6996	198.911
Sri Lanka	21.4697	8053.13	1191	1139.97	0.71872	5645.6	814.192	843.454	0.862498	5933.43	813.753	909.983
China	0.0133268	6903.73	1776.37	1494.51	0.0275474	5556.88	1022.68	1110.01	0.0193332	6913.46	940.122	1125.19
Chile	4.59876	5307.79	2142.95	1632.36	6.86887	4358.12	2612.23	1600.79	0.00215508	5291.53	1219.13	1264.31
Cameroon	1.00007	3333.99	766.225	888.633	0.823316	1000.27	184.307	365.308	2.5209	1199.81	176.411	217.745
Colombia	0.207433	6764.54	388.401	874.08	0.067851	8565	314.747	811.027	0.0169629	8563.12	263.957	705.495
Costa Rica	4.47523	4314.99	532.793	823.944	6.57579	2760.56	360.65	423	5.70952	1333.71	220.889	241.9
Cuba	0.562646	7461.54	1112.3	1245.86	1.12952	8031.03	875.131	1126.89	0.281323	4561.78	730.591	878.702
Cyprus	4679.76	4679.76	4679.76	0	0.237778	968.33	202.446	247.978	0.328313	3002.51	453.558	638.817
Denmark	5.5458	1703.32	822.961	425.554	2.768	1736.95	569.826	388.888	2.74192	1535.66	422.803	370.886
Dominican Republic	3.662	5432.12	1602.69	1694.24	1.85136	3000.37	668.864	789.564	0.928528	5576.2	923.597	1038.55
Ecuador	3.85309	8582.53	1115.97	1691.69	7.93663	4742.86	683.535	673.405	0.0458237	8049.77	821.486	1053.01
Egypt	670.993	7394.06	6255.78	1394.76	115.497	7388.38	4984.77	2442.47	4.50295	7488.45	2508.2	2514
Ireland	0.566435	1.04013	0.797726	0.193544	1.04934	62.1426	21.7333	28.5764	0.00888803	96.2916	2.77127	8.56341
Eritrea	434.46	2018.16	1226.31	791.85	7.06435	477.231	100.983	118.358	0.883043	987.499	118.045	166.443
El Salvador	23.819	6133.83	948.116	1587.24	0.18779	2431.39	250.312	492.027	24.2522	3258.77	910.185	1059.71
Ethiopia	6.47082	4001.57	599.926	680.098	0.95224	3539.3	385.024	489.051	3.17127	4548.72	333.593	595.357
Czech Republic	1.42185	2630.4	432.203	595.911	0.152954	1588.2	172.159	298.422	0.227111	2184.91	186.717	385.364
Finland	35.0377	292.679	142.03	57.9981	0.69716	172.329	52.3251	33.5101	0.239316	223.073	28.1253	32.49
France	0.702657	4897.67	601.401	824.456	0.033832	4762.77	340.31	514.049	6.04618e-05	5509.83	187.336	407.52
The Gambia	667.465	741.534	704.5	37.0344	96.3552	482	241.667	171.177	3	12	7.5	4.5
Georgia	30.741	5991.53	2523.69	1746.41	2.34293	2616.12	688.359	665.647	10.1958	6334.02	2254.53	1818.12
Ghana	0.410777	1281.64	189.693	226.912	0.0372933	400	90.0122	100.797	0.0373585	1511.47	118.998	184.837
Germany	0.0362434	2589.29	265.934	388.85	0.00544183	3376.25	299.491	539.898	0.00457209	1966.57	149.576	280.586
Greece	1.3389	6568.88	2070.91	2157.62	0.378038	5712.24	542.391	890.102	0.0623005	6433.5	610.076	1029.01
Guatemala	8.81773	2942.52	917.006	749.861	0.00236289	2045.31	264.189	446.641	0.00656748	2592.53	328.15	599.842
Guinea	0.475205	1549.45	68.625	197.728	0.0570726	456.025	29.7204	53.5102	0.0571293	3320.76	192.122	376.618
Guyana	232.878	2798.73	2280.63	754.554	508.479	2032.08	1203.43	562.791	0.00894872	3200.06	1117.41	946.219
Haiti	529.385	6198.25	1709.65	1512.71	24.7368	1433.29	334.526	336.554	24.7254	4798.9	1188.24	1257.24
Honduras	0.131193	2745.39	126.938	348.191	0.0297766	2963.62	91.9624	254.618	0.0284906	2933.5	157.868	461.664
Croatia	0.00775978	297.2	11.61	32.8373	0.00249949	236.288	7.04985	20.5563	0.000244757	337.679	8.7341	27.9043
Hungary	0.0469721	4761.86	533.123	445.985	0.546833	2981.73	471.381	474.507	0.0916208	2189.45	311.837	354.253
Indonesia	1.22038	8534.6	1278.83	1716.93	0.495497	7508.26	987.899	1326.42	0.293024	8487.39	1239.46	1673.9
India	0.0258906	8456.7	2900.68	2187.02	0.209344	8326.35	1542.13	1790.96	0.0174285	8382.85	1340.3	1795.22
Iran	24.2284	5628.63	2265.59	1701.51	4.82721	5028.64	1206.65	1113.6	0.010228	6663.48	1317.79	1379.17
Israel	479.024	1243.57	861.298	382.274	431.261	431.261	431.261	0	19.2953	3898.97	1210.68	946.056
Italy	8.35661	5654.83	2278.27	1614.79	0.00275154	4002.34	378.212	537.053	7.51718e-05	5588.54	547.083	886.247
Cote d'Ivoire	1.16043	300.61	61.9963	62.5101	1.16127	2462.58	95.2134	246.701	1.17888	2572	149.782	315.821
Iraq	24.5605	6244.95	3985.46	1787.54	17.9313	1368.79	267.796	279.018	0.182235	6534.03	2392.2	1725.83
Japan	6.97743	6020.72	1960.93	1227.57	15.487	4628.17	1193.2	1064.88	4.30365	6043.39	1593.12	1235.71
Jamaica	8.76677	2121.65	416.718	721.507	3.56907	185.089	53.4841	54.8708	0.195152	3669.52	510.411	920.286
Kenya	13.3333	202.333	59.291	62.6638	0.498435	1261.46	61.6986	139.937	0.498427	2018.39	146.976	269.644
Kyrgyzstan	23.8034	3986.27	2693.07	1006.82	16.1818	6009.92	1402.16	1399.62	12.8591	5680.66	1045.13	1161.23
North Korea	38.4795	5946.86	2172.31	1282.47	0.866282	4471.92	1323.82	1010.53	0.834737	6174.7	578.94	796.073
South Korea	31.6933	3129.75	1389.31	735.111	17.8279	2672.99	880.649	656.334	3.50841	4911.28	719.472	743.224
Kazakhstan	0.0967948	3826.5	1081.86	1130.15	0.0750417	4189.17	1188.92	1166.72	0.196656	3957.87	953.696	1053.65
Laos	1.42661	3138.48	395.035	480.716	1.4276	2026.66	208.27	275.491	1.42769	2151.61	203.064	358.685
Lebanon	317.55	5980.46	3038	2059.46	14.349	6393.47	1042.09	1360.76	4.44614	4760.05	955.949	1137.23
Lithuania	5.40231	9.88492	7.64361	2.24131	0.044852	27.8797	6.69356	4.47595	0.0307848	21.9216	3.72267	3.50026
Liberia	0.798556	129.13	48.7432	49.6806	2.13409	153.644	52.9481	41.2089	2.39551	22.4086	10.7086	6.98903
Slovakia	2.21201	4828.97	1316.69	1364.84	6.038	440.074	78.5683	115.577	0.251489	3877.88	229.356	614.522
Libya	189.207	2677.6	769.316	605.013	757.133	2030.53	1227.03	570.879	0.223037	7145.76	539.7	957.654
Madagascar	0.870996	5248.84	465.065	654.791	0.146242	2406.69	328.142	336.983	0.503744	6767.87	370.663	572.987
Moldova	24.5594	5021.66	1573.87	1120.27	16.7892	5258.9	1046.91	910.354	49.0329	3924.5	1439.26	979.004
Mongolia	0.293416	221.969	66.3813	76.2723	0.0387284	1575.79	39.138	136.639	0.0143604	1886.46	60.1403	168.642
Malawi	0.467058	2422.76	26.6985	221.627	1.14032	2331.88	19.7423	143.799	0.0393619	5916.58	106.085	476.442
Macedonia	57.2131	4069.66	1463.26	1159.12	0.126384	2242.42	323.76	477.126	0.948022	4694.45	790.577	990.572
Mali	2.52988	6092.52	1105.65	1088.02	856.303	856.303	856.303	0	1.63485	3501.95	511.643	590.052
Morocco	19.1915	6969.46	2242.34	2311.49	65.0902	6969.46	2209.29	1900.88	9.76604	6777.99	886.073	1278.54
Mauritania	72.9097	3876.8	1498.09	1305.31	3.83278	636.966	207.553	212.016	1.92025	2390.74	191.476	381.261
Mexico	2.22239	7126.55	1859.9	1882.9	3.38299	6971.62	1165.65	1801.46	0.036309	7304.65	992.612	1329.68
Malaysia	3.27632	6121.48	712.189	1180.44	1.10097	6260.8	368.418	831.103	0.412615	6259.84	495.254	999.919
Mozambique	0.0262178	2034.59	292.029	591.795	0.0262272	4984.12	237.87	865.916	0.0521497	5679.72	364.104	876.697
Niger	910.82	910.82	910.82	0	5.15457	2494.58	576.993	705.126	2.75215	1377.8	201.497	263.566
Nigeria	2.56426	4539.55	491.237	724.778	1.95482	6523.7	246.445	540.269	2.212	2863.75	218.616	325.632
Netherlands	0.471846	3277.75	775.757	661.627	3.04722	3661.25	963.936	781.668	1.22559	2409.17	569.329	529.647
Norway	5.83278	664.437	212.648	181.347	0.368731	1461.19	89.9532	207.003	0.01	1627.78	66.3051	135.753
Nepal	174.469	5776.85	2552.79	1304.23	4.81827	3225.96	462.182	447.453	0.601692	5772.65	394	696.349
Suriname	2620.9	8111.93	4204.82	2002.64	125.995	273.927	199.961	73.9659	0.749402	6907.23	1510.36	2330.24
Nicaragua	0.590384	3919.77	237.228	502.171	0.213239	2015.58	74.5375	181.379	0.313762	3140.27	142.653	378.209
New Zealand	2.98632	6198.11	624.328	1560.55	0.120104	6215.39	294.599	1006.4	0.0203753	6172.14	93.9637	280.852
Paraguay	0.000437393	1000	129.48	262.867	0.0841112	1772.76	188.87	232.335	0.000337538	1857.34	236.986	268.819
Peru	2.12496	7686.34	1035.39	1484.48	0.0215249	6213.24	443.537	768.428	0.000251107	7154.24	303.586	653.953
Pakistan	9.27158	7336.13	3992.22	2120.34	8.25616	7342.08	4016.56	2499.79	2.71257	7330.23	1581.97	2130.39
Poland	0.416043	706.859	50.2915	98.8828	0.140271	612.251	29.0069	55.8482	0.339186	1767.39	56.429	147.305
Panama	1.10135	3904.39	163.44	427.055	0.606272	683.146	131.484	171.598	0.50938	559.101	90.5676	126.829
Portugal	0.590934	4204.02	718.451	830.673	1.04302	2919.49	641.507	602.922	0.0124692	4481.13	537.247	538.319
Guinea-Bissau	76.1959	143.162	103.647	23.5083	2.04988	246.234	89.6798	62.479	1.0211	1055.54	131.625	168.703
Romania	0.00879646	6188.16	2103.12	1782.27	0.0196042	5888.63	1020.02	1372.26	0.00346116	5590.16	547.752	816.582
Philippines	3.31204	5838	1484.35	1079.24	3.69498	6151.7	794.023	917.421	4.20651	6014.14	1072.76	1028.09
Russia	0.0154279	6223.96	137.922	520.732	0.0259408	6145.02	98.1372	318.657	0.00779408	6215.39	83.911	349.639
South Africa	0.0199796	5598.75	242.271	507.015	0.0099898	6781.76	260.842	617.847	0.00443991	6530.04	371.35	708.692
Senegal	4.6492	5328.82	922.913	1502.87	0.341479	3808.8	430.617	808.417	2.04004	4397.2	369.646	616.838
Sierra Leone	0.114234	386.479	100.646	104.116	0.114378	450.123	66.7978	91.2827	0.100717	1628.28	194.597	234.745
Somalia	11.9712	4128.66	917.757	838.023	7.53011	413.92	160.55	155.147	2.47726	2245.99	421.707	478.435
Spain	0.0292961	5996.33	851.003	1120.3	0.00306538	6307	572.906	1098.48	0.00303251	6133.84	418.276	836.774
Sudan	21.5022	7498.27	3264.09	2071.71	7.88738	7504.13	3283.01	2548.71	5.64323	6396.86	1485.23	1751.61
Sweden	2.40191	1668.12	155.092	225.197	9.58213	1585.37	206.359	333.19	0.0520834	1768.67	28.8912	95.9668
Syria	33.9064	5914.45	2618.89	1491.69	15.1966	6137.74	1731	1608.33	1.22728	6715.2	1642.96	1454.6
Thailand	0.0686737	8344.68	1928.24	2365.59	0.222802	7032.01	694.899	991.275	1	8344.68	1831.52	2320.58
Tajikistan	7.58281	5384.67	2404.14	1665.75	22.4386	4752.45	1235.03	1385.96	5.34333	5427.08	1804.02	1609.15
Togo	184.274	675.726	430	245.726	10.222	51.0838	30.6529	20.4309	0.735335	1035.44	96.8269	135.391
Tunisia	43.3923	4157.62	1059.07	984.287					3.86223	5193	701.668	914.364
Timor Leste	27.5338	987.895	510.534	298.347	14.9402	868.035	256.043	265.179	9.96699	942.818	289.428	287.287
Turkey	3.7072	6662.92	1481.82	1364.99	1.63137	6096.27	861.843	917.207	0.542648	6559.19	1205.35	1241.82
Turkmenistan	72.3516	3392.71	1378.24	1060.09	362.143	3029.75	1975.72	933.914	4.64448	3731.2	1657.65	1169.73
Tanzania	0.280342	2877.9	222.435	550.557	0.0319087	1914.27	173.515	306.285	0.0318988	7471.14	237.641	629.204
Uganda	0.389971	1902.96	166.1	419.201	0.973125	164.721	40.6398	41.7678	0.227899	1648.73	95.6534	280.247
United Kingdom	0.42223	997.716	157.805	188.59	0.480648	963.463	203.071	236.328	0.0072961	754.97	50.58	88.81
Ukraine	0.339355	5770.55	1492.53	1299.32	0.0495439	4262.55	346.343	660.966	0.133602	4727.69	665.591	981.021
United States	0.0244982	7224.67	545.072	1239.29	0.011045	6913.29	561.534	1090.89	0.01	7218.04	182.078	538.603
Burkina Faso	0.11166	1534.97	145.655	259.991	0.024828	318.825	35.8071	50.7024	0.0124556	1373.47	50.5398	150.589
Uruguay	0.0268179	1705.19	199.525	280.661	0.0132236	2006.3	160.192	289.109	0.000885559	1887.89	71.5228	157.074
Uzbekistan	25.1838	5899.22	3856.55	997.253	38.1654	5354.14	3214.11	1510.81	5.97805	5906.64	2513.71	1566.44
Venezuela	0.21482	3050.46	245.936	372.706	0.0169332	3325.46	147.709	280.081	0.00418998	8508.71	165.343	730.954
Vietnam	0.75233	7145.81	2134.33	1912.93	0.751735	4667	280.117	498.524	0.501926	6973.85	887.945	1598.09
Serbia & Montenegro	0.109994	1769.02	173.52	211.842	0.233331	1065.88	124.331	186.008	0.125668	1086.33	71.0557	134.12
Yemen	22.6233	3119.59	1143.18	992.094	0.0486267	4506.63	329.657	593.012	0.0177778	6585.73	374.002	673.898
Zambia	0.119035	1530.94	179.106	294.214	0.0526629	1895.32	170.834	356.706	0.0397421	5073.74	205.988	458.495
Zimbabwe	89.7305	800.824	269.55	197.021	5	1843.43	355.46	381.851	5	3958.63	379.939	550.62
Brunei					1.14538	61.8549	26.3456	25.8344	17.1869	75.6152	46.0898	17.1854
Comoros					5	28.3333	16.6667	11.6667	5	10	7.5	2.5
Northern Mariana Islands					2.28595	2.62973	2.45784	0.171892	8.20985	8.20985	8.20985	0
Congo, DRC					247.02	524.896	385.958	138.938	15.6642	1459.62	454.135	455.008
Estonia					0.0148076	14.0728	5.16409	2.97557	0.00118266	11.4947	2.45211	2.63953
Gabon					1.02976	1152.14	428.23	443.294	1.03004	1282.64	91.2359	225.943
Guadeloupe					24.1694	24.1694	24.1694	0	27.1979	158.897	92.4885	35.9012
Jordan					52.8619	52.8619	52.8619	0	4.08666	3205.79	407.926	516.641
Namibia					11.2236	11.2236	11.2236	0	1.41604	1262.45	74.5224	176.442
West Bank					38.6653	454.636	246.651	207.986	0.230638	2154.21	302.371	410.297
Switzerland					8.83165	813.926	448.942	311.526	0.00630327	2930.55	423.873	618.682
Slovenia					1.20932	634.348	140.073	158.217	0.000769394	1050.43	142.673	236.518
San Marino					104.873	104.873	104.873	0
Puerto Rico					10.6779	1285.95	225.316	403.946	1.22027	2337.12	334.755	446.647
Rwanda					6.9314	940.772	235.654	234.387	0.642616	441.645	193.722	138.238
Saudi Arabia					1263.06	1934.43	1598.75	335.684	3.8201	8204.72	952.95	1143.41
Oman					13.53	30.31	19.14	7.89841	0.434089	2269.97	145.906	298.391
Lesotho					12.12	296.565	86.9644	121.052	1.15028	436.614	62.5262	87.7567
Luxembourg					0.378611	0.378611	0.378611	0	0.0512209	198.473	11.3278	42.9416
Lebanon					14.349	6393.47	1042.09	1360.76	4.44614	4760.05	955.949	1137.23
Antigua & Barbuda									2.53738	33.6819	20.6588	11.0524
United Arab Emirates									0.716622	5157.17	852.594	1005.33
Andorra									15.6583	101.461	53.4239	28.4187
Angola									2.95064	4630.35	533.279	755.6
Bahrain									89.27	1066.87	513.649	445.103
Barbados									44.4287	259.315	168.882	90.765
Congo									5.5564	745.618	179.798	263.383
Central African Republic									12.6563	42.1875	22.5	9.32801
Cape Verde									0.608632	458.043	62.8973	89.2366
Virgin Is.									4.6208	49.8436	26.6785	16.9944
Swaziland									16.0846	4084.64	978.912	1207.49
Sao Tome & Principe									67.0989	2570.75	1379.13	897.035
Trinidad & Tobago									0.689818	365.072	87.5232	100.969
St. Lucia									9.14861	69.9246	37.3059	22.2308
St. Kitts & Nevis									1.60533	1.63444	1.61989	0.0145525
Seychelles									43.2767	110.058	76.6676	33.3908
Qatar									0.207757	1171.01	170.289	212.819
Reunion									55.5219	2625.66	987.1	872.492
Mauritius									16.1044	2052.94	780.939	710.04
Malta									385.974	615.759	475.784	85.3438
Martinique									411.609	953.29	603.984	247.42
Djibouti									8.99232	236.37	37.851	45.0795
French Guiana									31.7281	349.043	126.974	76.7888
Fiji									2.55985	469.624	189.589	153.657
Ghana									0.0373585	1511.47	118.998	184.837
Guam									24.5217	53.1959	41.1261	10.5195
Gaza Strip									374.881	2159.52	1595.76	610.312
South Korea									3.50841	4911.28	719.472	743.224
Latvia									0.000591329	7.35295	0.82302	1.26985
