# Supplementary material for: Projecting Global Land-Use Change and Its Effect on Ecosystem Service Provision and Biodiversity with Simple Models
Source: PLoS One. 2010 Dec 15;5(12):e14327. doi: 10.1371/journal.pone.0014327 (PMC3002265; doi:10.1371/journal.pone.0014327)
Supplement: Table S9 — The fraction of cropland grid cell area in each cropping zones under both scenarios. (0.07 MB XLS) [file pone.0014327.s016.xls]

## Sheet: Sheet1
Table S9. The fraction of cropland grid cell area in each cropping zones under both scenarios
	2000 - all cropland			2015 - all cropland - country scenario			2015 - all cropland - regional scenario			2015 - new cropland - country scenario			2015 - old cropland - country scenario			2015 - new cropland - regional scenario			2015 - old cropland - regional scenario
Country	Single-cropped	Double-cropped	Triple-cropped	Single-cropped	Double-cropped	Triple-cropped	Single-cropped	Double-cropped	Triple-cropped	Single-cropped	Double-cropped	Triple-cropped	Single-cropped	Double-cropped	Triple-cropped	Single-cropped	Double-cropped	Triple-cropped	Single-cropped	Double-cropped	Triple-cropped
Afghanistan	1	0	0	1	0	0	1	0	0	1	0	0	1	0	0	1	0	0	1	0	0
Albania	1	0	0	1	0	0	1	0	0	1	0	0	1	0	0	1	0	0	1	0	0
Algeria	1	0	0	1	0	0	1	0	0	1	0	0	1	0	0	1	0	0	1	0	0
Angola	0.896928	0.103072	0	0.847011	0.152989	0	0.735828	0.264172	0	0.283105	0.716895	0	0.896928	0.103072	0	0.37579	0.62421	0	0.896928	0.103072	0
Antigua and Barbuda	1	0	0	1	0	0	1	0	0	1	0	0	1	0	0	1	0	0	1	0	0
Argentina	0.544489	0.390763	0.0647482	0.575302	0.365043	0.0596548	0.604137	0.331222	0.0646409	0.993343	0.00618165	0.000475511	0.54524	0.390849	0.0639105	0.872205	0.0599379	0.0678571	0.545084	0.390983	0.0639324
Armenia	1	0	0	1	0	0	1	0	0	1	0	0	1	0	0	1	0	0	1	0	0
Aruba	1	0	0	1	0	0	1	0	0	1	0	0	1	0	0	1	0	0	1	0	0
Australia	0.988835	0.0107759	0.000389128	0.981178	0.0184532	0.000368537	0.989083	0.0105531	0.000363901	0.923777	0.0757904	0.000433088	0.989122	0.0105184	0.000359604	1	0	0	0.989083	0.0105531	0.000363901
Austria	1	0	0	1	0	0	1	0	0	1	0	0	1	0	0	1	0	0	1	0	0
Azerbaijan	1	0	0	1	0	0	1	0	0	1	0	0	1	0	0	1	0	0	1	0	0
Bahamas	0	1	0	0	1	0	0	1	0	0	1	0	0	1	0	1	0	0	0	1	0
Bahrain	1	0	0	1	0	0	1	0	0	1	0	0	1	0	0	1	0	0	1	0	0
Bangladesh	0.0209627	0.979037	0	0.021906	0.978094	0	0.0218247	0.978175	0	0.117647	0.882353	0	0.0213826	0.978617	0	1	0	0	0.0218247	0.978175	0
Barbados	1	0	0	1	0	0	1	0	0	1	0	0	1	0	0	1	0	0	1	0	0
Belarus	1	0	0	1	0	0	1	0	0	1	0	0	1	0	0	1	0	0	1	0	0
Belgium	1	0	0	1	0	0	1	0	0	1	0	0	1	0	0	1	0	0	1	0	0
Belize	0	0.888889	0.111111	0	0.842105	0.157895	0	0.887324	0.112676	0	0.708333	0.291667	0	0.887324	0.112676	1	0	0	0	0.887324	0.112676
Benin	0.831776	0.168224	0	0.783956	0.216044	0	0.830035	0.169965	0	0.683168	0.316832	0	0.831579	0.168421	0	0.5	0.5	0	0.831579	0.168421	0
Bhutan	0.187713	0.812287	0	0.186125	0.813875	0	0.186125	0.813875	0	1	0	0	0.186125	0.813875	0	1	0	0	0.186125	0.813875	0
Bolivia	0.660872	0.306658	0.0324697	0.637385	0.330357	0.0322581	0.656658	0.303306	0.0400364	0.444201	0.527352	0.0284464	0.666667	0.300498	0.0328358	0.549645	0.333333	0.117021	0.666667	0.300498	0.0328358
Bosnia and Herzegovina	1	0	0	1	0	0	1	0	0	1	0	0	1	0	0	1	0	0	1	0	0
Botswana	1	0	0	1	0	0	1	0	0	1	0	0	1	0	0	1	0	0	1	0	0
Brazil	0.192734	0.672066	0.1352	0.195209	0.668886	0.135905	0.169049	0.627636	0.203314	0.206326	0.643482	0.150192	0.193862	0.671964	0.134174	0.114022	0.529198	0.356781	0.193873	0.672044	0.134083
Brunei	0	0	1	0	0	1	0	0	1	0	0	1	0	0	1	1	0	0	0	0	1
Bulgaria	1	0	0	1	0	0	1	0	0	1	0	0	1	0	0	1	0	0	1	0	0
Burkina Faso	1	0	0	0.99958	0.000420451	0	1	0	0	0.998655	0.00134481	0	1	0	0	1	0	0	1	0	0
Burma	0.0093021	0.990698	0	0.00853736	0.991463	0	0.00839217	0.991608	0	0	1	0	0.00934395	0.990656	0	0	1	0	0.00939224	0.990608	0
Burundi	0	1	0	0	1	0	0	1	0	0	1	0	0	1	0	0	1	0	0	1	0
Cambodia	0	1	0	0	1	0	0	1	0	0	1	0	0	1	0	0	1	0	0	1	0
Cameroon	0.77472	0.151206	0.0740741	0.774796	0.151155	0.0740489	0.567714	0.376743	0.0555424	1	0	0	0.774796	0.151155	0.0740489	0.0939441	0.892081	0.0139752	0.775059	0.151206	0.0737343
Canada	1	0	0	1	0	0	1	0	0	1	0	0	1	0	0	1	0	0	1	0	0
Cape Verde	1	0	0	1	0	0	1	0	0	1	0	0	1	0	0	1	0	0	1	0	0
Cayman Islands	1	0	0	1	0	0	1	0	0	1	0	0	1	0	0	1	0	0	1	0	0
Central African Republic	0.812995	0.187005	0	0.812006	0.187994	0	0.433934	0.566066	0	0.75	0.25	0	0.812401	0.187599	0	0.0953058	0.904694	0	0.812401	0.187599	0
Chad	1	0	0	1	0	0	1	0	0	1	0	0	1	0	0	1	0	0	1	0	0
Chile	1	0	0	1	0	0	1	0	0	1	0	0	1	0	0	1	0	0	1	0	0
China	0.620354	0.307085	0.0725608	0.659291	0.27327	0.0674395	0.627226	0.301376	0.0713979	0.866414	0.0911616	0.0424242	0.626685	0.301938	0.0713775	0	1	0	0.627246	0.301354	0.0714001
Colombia	0.0942472	0.525341	0.380412	0.0706057	0.531215	0.398179	0.0916502	0.51994	0.38841	0	1	0	0.0706123	0.531172	0.398216	0	0.0449438	0.955056	0.0927722	0.525755	0.381473
Comoros	1	0	0	1	0	0	1	0	0	1	0	0	1	0	0	1	0	0	1	0	0
Cook Islands	1	0	0	1	0	0	1	0	0	1	0	0	1	0	0	1	0	0	1	0	0
Costa Rica	0	0.760987	0.239013	0	0.714708	0.285292	0	0.755962	0.244038	0	0.0119048	0.988095	0	0.761229	0.238771	0	0.2	0.8	0	0.75818	0.24182
Côte d'Ivoire	0.0152317	0.980509	0.00425971	0.020153	0.976291	0.00355642	0.0151593	0.980601	0.00423947	0.0446999	0.9553	0	0.0151692	0.980552	0.00427849	0.0119048	0.988095	0	0.0151948	0.980519	0.00428571
Croatia	0.950134	0.049866	0	0.953077	0.0469231	0	0.949757	0.0502431	0	1	0	0	0.953077	0.0469231	0	1	0	0	0.949757	0.0502431	0
Cuba	0.0209049	0.979095	0	0.0261289	0.973871	0	0.0210314	0.978969	0	0.0655022	0.934498	0	0.0209529	0.979047	0	1	0	0	0.0210314	0.978969	0
Cyprus	1	0	0	1	0	0	1	0	0	1	0	0	1	0	0	1	0	0	1	0	0
Czech Republic	1	0	0	1	0	0	1	0	0	1	0	0	1	0	0	1	0	0	1	0	0
Congo, Democratic Republic of	0.00830258	0.692804	0.298893	0.00807009	0.697026	0.294904	0.0669311	0.729995	0.203074	0	1	0	0.00810936	0.695551	0.296339	0.110938	0.755764	0.133299	0.00810936	0.695551	0.296339
Denmark	1	0	0	1	0	0	1	0	0	1	0	0	1	0	0	1	0	0	1	0	0
Djibouti	1	0	0	1	0	0	1	0	0	1	0	0	1	0	0	1	0	0	1	0	0
Dominica	1	0	0	1	0	0	1	0	0	1	0	0	1	0	0	1	0	0	1	0	0
Dominican Republic	0.0163099	0.933741	0.049949	0.016684	0.932221	0.0510949	0.0171858	0.930183	0.0526316	0	1	0	0.0171306	0.930407	0.0524625	1	0	0	0.0171858	0.930183	0.0526316
East Timor	0.338415	0.661585	0	0.321716	0.678284	0	0.246253	0.753747	0	0.212766	0.787234	0	0.337423	0.662577	0	0.0522876	0.947712	0	0.340764	0.659236	0
Ecuador	0.572487	0.251914	0.175599	0.553707	0.257964	0.188328	0.560111	0.255125	0.184763	0	0	1	0.553864	0.258037	0.188099	0.0666667	0.3	0.633333	0.563887	0.254782	0.181331
Egypt	1	0	0	1	0	0	1	0	0	1	0	0	1	0	0	1	0	0	1	0	0
El Salvador	0.70069	0.29931	0	0.70945	0.29055	0	0.71223	0.28777	0	0.947368	0.0526316	0	0.702899	0.297101	0	0.928571	0.0714286	0	0.707783	0.292217	0
Equatorial Guinea	0	0.152778	0.847222	0	0.115942	0.884058	0	0.164384	0.835616	1	0	0	0	0.115942	0.884058	0	0.197368	0.802632	0	0.146853	0.853147
Eritrea	1	0	0	1	0	0	1	0	0	1	0	0	1	0	0	1	0	0	1	0	0
Estonia	1	0	0	1	0	0	1	0	0	1	0	0	1	0	0	1	0	0	1	0	0
Ethiopia	0.686624	0.313376	0	0.708942	0.291058	0	0.691612	0.308388	0	0.765358	0.234642	0	0.686642	0.313358	0	0.784461	0.215539	0	0.686642	0.313358	0
Faroe Islands	1	0	0	1	0	0	1	0	0	1	0	0	1	0	0	1	0	0	1	0	0
Micronesia	1	0	0	1	0	0	1	0	0	1	0	0	1	0	0	1	0	0	1	0	0
Fiji Islands	0	0	1	0	0	1	0	0	1	0	0	1	0	0	1	1	0	0	0	0	1
Finland	1	0	0	1	0	0	1	0	0	1	0	0	1	0	0	1	0	0	1	0	0
France	0.999599	0.000400939	0	0.998877	0.00112265	0	0.99956	0.000440279	0	0.982804	0.0171958	0	0.99959	0.000410341	0	1	0	0	0.99956	0.000440279	0
French Guiana	0	1	0	0	1	0	0	1	0	1	0	0	0	1	0	0	1	0	0	1	0
French Polynesia	1	0	0	1	0	0	1	0	0	1	0	0	1	0	0	1	0	0	1	0	0
Gabon	0	0.83	0.17	0	0.831683	0.168317	0	0.939509	0.0604915	0	1	0	0	0.827703	0.172297	0	0.982962	0.017038	0	0.827119	0.172881
Gambia	1	0	0	1	0	0	1	0	0	1	0	0	1	0	0	1	0	0	1	0	0
Georgia	0.942978	0.0570222	0	0.943737	0.0562633	0	0.923858	0.0761421	0	1	0	0	0.943617	0.056383	0	0.875576	0.124424	0	0.946032	0.0539683	0
Germany	1	0	0	1	0	0	1	0	0	1	0	0	1	0	0	1	0	0	1	0	0
Ghana	0.126273	0.873727	0	0.140879	0.859121	0	0.129887	0.870113	0	0.19621	0.80379	0	0.127293	0.872707	0	0.181818	0.818182	0	0.127537	0.872463	0
Greece	1	0	0	1	0	0	1	0	0	1	0	0	1	0	0	1	0	0	1	0	0
Grenada	1	0	0	1	0	0	1	0	0	1	0	0	1	0	0	1	0	0	1	0	0
Guadeloupe	0	0	1	0	0	1	0	0	1	1	0	0	0	0	1	1	0	0	0	0	1
Guatemala	0	0.771141	0.228859	0	0.732063	0.267937	0	0.764182	0.235818	0	0.527273	0.472727	0	0.765314	0.234686	0	1	0	0	0.764007	0.235993
Guinea	0.125792	0.874208	0	0.19715	0.80285	0	0.223804	0.776196	0	0.33391	0.66609	0	0.125678	0.874322	0	0.365017	0.634983	0	0.125716	0.874284	0
Guinea-Bissau	1	0	0	1	0	0	1	0	0	1	0	0	1	0	0	1	0	0	1	0	0
Guyana	0	0.25	0.75	0	0.246377	0.753623	0.0506329	0.219409	0.729958	0	0	1	0	0.25	0.75	0.0710059	0.207101	0.721893	0	0.25	0.75
Haiti	0.0564304	0.699475	0.244094	0.0566535	0.699605	0.243742	0.0566281	0.723295	0.220077	0	1	0	0.0571049	0.697211	0.245684	0.0652174	0.934783	0	0.0560876	0.709986	0.233926
Honduras	0.11129	0.88871	0	0.111503	0.888497	0	0.112914	0.887086	0	0	1	0	0.113874	0.886126	0	0	1	0	0.113912	0.886088	0
Hungary	1	0	0	1	0	0	1	0	0	1	0	0	1	0	0	1	0	0	1	0	0
Iceland	1	0	0	1	0	0	1	0	0	1	0	0	1	0	0	1	0	0	1	0	0
India	0.889814	0.103767	0.00641887	0.891429	0.102161	0.0064093	0.893059	0.100774	0.00616768	0.962176	0.0378243	0	0.889107	0.104274	0.00661973	0.938974	0.0605266	0.000499189	0.889274	0.104091	0.00663492
Indonesia	0.0198364	0.195543	0.784621	0.0185758	0.160298	0.821127	0.0204782	0.180335	0.799187	0.0131884	0.0844659	0.902346	0.0202765	0.184236	0.795487	0.055	0.1275	0.8175	0.0195857	0.181701	0.798714
Iran	1	0	0	1	0	0	1	0	0	1	0	0	1	0	0	1	0	0	1	0	0
Iraq	1	0	0	1	0	0	1	0	0	1	0	0	1	0	0	1	0	0	1	0	0
Ireland	1	0	0	1	0	0	1	0	0	1	0	0	1	0	0	1	0	0	1	0	0
Israel	1	0	0	1	0	0	1	0	0	1	0	0	1	0	0	1	0	0	1	0	0
Italy	0.87952	0.12048	0	0.859703	0.140297	0	0.851959	0.148041	0	1	0	0	0.859703	0.140297	0	1	0	0	0.851959	0.148041	0
Jamaica	0	0	1	0	0	1	0	0	1	1	0	0	0	0	1	1	0	0	0	0	1
Japan	0.707901	0.26257	0.0295291	0.722714	0.246523	0.0307627	0.804043	0.182482	0.0134756	1	0	0	0.722714	0.246523	0.0307627	1	0	0	0.804043	0.182482	0.0134756
Jordan	1	0	0	1	0	0	1	0	0	1	0	0	1	0	0	1	0	0	1	0	0
Kazakhstan	1	0	0	0.999966	0	0	1	0	0	1	0	0	1	0	0	1	0	0	1	0	0
Kenya	0.734828	0.265172	0	0.769161	0.230839	0	0.79861	0.20139	0	0.904639	0.0953608	0	0.740127	0.259873	0	0.986679	0.0133215	0	0.740127	0.259873	0
Kiribati	1	0	0	1	0	0	1	0	0	1	0	0	1	0	0	1	0	0	1	0	0
Kuwait	1	0	0	1	0	0	1	0	0	1	0	0	1	0	0	1	0	0	1	0	0
Kyrgyzstan	1	0	0	1	0	0	1	0	0	1	0	0	1	0	0	1	0	0	1	0	0
Laos	0.000870972	0.999129	0	0.000349243	0.999651	0	0.00035319	0.999647	0	0	1	0	0.000374766	0.999625	0	0	1	0	0.000374532	0.999625	0
Latvia	1	0	0	1	0	0	1	0	0	1	0	0	1	0	0	1	0	0	1	0	0
Lebanon	1	0	0	1	0	0	1	0	0	1	0	0	1	0	0	1	0	0	1	0	0
Lesotho	1	0	0	1	0	0	1	0	0	1	0	0	1	0	0	1	0	0	1	0	0
Liberia	0	0.873549	0.126451	0	0.873302	0.126698	0	0.876837	0.123163	0	0.876033	0.123967	0	0.873201	0.126799	0	0.925676	0.0743243	0	0.874616	0.125384
Libya	1	0	0	1	0	0	1	0	0	1	0	0	1	0	0	1	0	0	1	0	0
Lithuania	1	0	0	1	0	0	1	0	0	1	0	0	1	0	0	1	0	0	1	0	0
Luxembourg	1	0	0	1	0	0	1	0	0	1	0	0	1	0	0	1	0	0	1	0	0
Macedonia	1	0	0	1	0	0	1	0	0	1	0	0	1	0	0	1	0	0	1	0	0
Madagascar	0.209813	0.184424	0.605763	0.228155	0.201313	0.570532	0.302882	0.22344	0.473678	0.490909	0.45	0.0590909	0.210133	0.184256	0.605612	0.597339	0.344998	0.0576639	0.209047	0.184702	0.606251
Malawi	0.960773	0.0392272	0	0.963492	0.0365079	0	0.932927	0.0670732	0	0.970379	0.0296209	0	0.960024	0.0399761	0	0.777397	0.222603	0	0.960024	0.0399761	0
Malaysia	0	0.0238392	0.976161	0	0.0277868	0.972213	0	0.0248325	0.975168	0	0.0524138	0.947586	0	0.0244981	0.975502	0	0	1	0	0.0248521	0.975148
Maldives	1	0	0	1	0	0	1	0	0	1	0	0	1	0	0	1	0	0	1	0	0
Mali	1	0	0	1	0	0	0.998384	0.00161551	0	1	0	0	1	0	0	0.970845	0.0291545	0	1	0	0
Malta	1	0	0	1	0	0	1	0	0	1	0	0	1	0	0	1	0	0	1	0	0
Marshall Islands	1	0	0	1	0	0	1	0	0	1	0	0	1	0	0	1	0	0	1	0	0
Martinique	1	0	0	1	0	0	1	0	0	1	0	0	1	0	0	1	0	0	1	0	0
Mauritania	1	0	0	1	0	0	1	0	0	1	0	0	1	0	0	1	0	0	1	0	0
Mauritius	1	0	0	1	0	0	1	0	0	1	0	0	1	0	0	1	0	0	1	0	0
Mayotte	1	0	0	1	0	0	1	0	0	1	0	0	1	0	0	1	0	0	1	0	0
Mexico	0.610019	0.352087	0.0378934	0.619639	0.346528	0.033833	0.594517	0.367928	0.0375551	0.75814	0.235349	0.00651163	0.609889	0.354355	0.0357564	1	0	0	0.594517	0.367928	0.0375551
Moldova	1	0	0	1	0	0	1	0	0	1	0	0	1	0	0	1	0	0	1	0	0
Mongolia	1	0	0	1	0	0	1	0	0	1	0	0	1	0	0	1	0	0	1	0	0
Morocco	1	0	0	1	0	0	1	0	0	1	0	0	1	0	0	1	0	0	1	0	0
Mozambique	0.839223	0.160777	0	0.826315	0.173685	0	0.817363	0.182637	0	0.787491	0.212509	0	0.839143	0.160857	0	0.728659	0.271341	0	0.839103	0.160897	0
Namibia	1	0	0	1	0	0	1	0	0	1	0	0	1	0	0	1	0	0	1	0	0
Nepal	0.467815	0.532185	0	0.483385	0.516615	0	0.483412	0.516588	0	0.644144	0.355856	0	0.468301	0.531699	0	0.698795	0.301205	0	0.468301	0.531699	0
Netherlands	1	0	0	1	0	0	1	0	0	1	0	0	1	0	0	1	0	0	1	0	0
New Caledonia	0	0	1	0	0	1	0	0	1	1	0	0	0	0	1	1	0	0	0	0	1
New Zealand	0.733118	0.266882	0	0.740036	0.259964	0	0.720602	0.279398	0	0.840841	0.159159	0	0.733626	0.266374	0	1	0	0	0.720602	0.279398	0
Nicaragua	0.23212	0.715182	0.0526976	0.19585	0.727108	0.0770428	0.220408	0.724019	0.055573	0.0677966	0.75	0.182203	0.223248	0.723248	0.0535032	0.134615	0.692308	0.173077	0.221832	0.724545	0.0536227
Niger	1	0	0	1	0	0	1	0	0	1	0	0	1	0	0	1	0	0	1	0	0
Nigeria	0.803047	0.196953	0	0.778319	0.221681	0	0.794213	0.205787	0	0.632078	0.367922	0	0.80915	0.19085	0	0.595916	0.404084	0	0.809458	0.190542	0
Niue	1	0	0	1	0	0	1	0	0	1	0	0	1	0	0	1	0	0	1	0	0
North Korea	1	0	0	1	0	0	1	0	0	1	0	0	1	0	0	1	0	0	1	0	0
Norway	1	0	0	1	0	0	1	0	0	1	0	0	1	0	0	1	0	0	1	0	0
Oman	1	0	0	1	0	0	1	0	0	1	0	0	1	0	0	1	0	0	1	0	0
Pakistan	0.976811	0.0186295	0.00455967	0.977383	0.0191736	0.00344315	0.977374	0.0191814	0.00344455	0.8875	0.1125	0	0.978864	0.0176366	0.00349986	0.887029	0.112971	0	0.978856	0.0176426	0.00350106
Palau	1	0	0	1	0	0	1	0	0	1	0	0	1	0	0	1	0	0	1	0	0
Panama	0	0.912693	0.0873069	0	0.917826	0.0821745	0	0.913964	0.0860357	0	1	0	0	0.911685	0.0883152	0	1	0	0	0.910714	0.0892857
Papua New Guinea	0	0.212816	0.787184	0	0.195691	0.804309	0	0.207775	0.792225	0	0.0982405	0.90176	0	0.213089	0.786911	0	0.0420168	0.957983	0	0.213015	0.786985
Paraguay	0.324818	0.0756691	0.599513	0.224754	0.150293	0.624953	0.383684	0.0701479	0.546168	0.119252	0.22663	0.654118	0.327277	0.076111	0.596612	0.974293	0.00771208	0.0179949	0.327277	0.076111	0.596612
Peru	0.808494	0.126622	0.064884	0.783542	0.139535	0.0769231	0.716863	0.12179	0.161346	0.58042	0.241259	0.178322	0.806696	0.127939	0.0653647	0.117333	0.08	0.802667	0.806542	0.128041	0.0654168
Philippines	0	0.626158	0.373842	0	0.619085	0.380915	0	0.620296	0.379704	0	0.445026	0.554974	0	0.622404	0.377596	0	0.5	0.5	0	0.620523	0.379477
Poland	1	0	0	1	0	0	1	0	0	1	0	0	1	0	0	1	0	0	1	0	0
Portugal	1	0	0	1	0	0	1	0	0	1	0	0	1	0	0	1	0	0	1	0	0
Puerto Rico	0	0	1	0	0	1	0	0	1	1	0	0	0	0	1	1	0	0	0	0	1
Qatar	1	0	0	1	0	0	1	0	0	1	0	0	1	0	0	1	0	0	1	0	0
Republic of South Africa	0.938849	0.0508094	0.0103417	0.939937	0.0506778	0.00938478	0.956167	0.03568	0.0081527	0.935428	0.0636998	0.0008726	0.940328	0.0495506	0.0101216	1	0	0	0.956159	0.0356869	0.00815426
Congo	0	0.566038	0.433962	0	0.577551	0.422449	0	0.832613	0.167387	0	1	0	0	0.566038	0.433962	0	0.943958	0.056042	0	0.566038	0.433962
Réunion	1	0	0	1	0	0	1	0	0	1	0	0	1	0	0	1	0	0	1	0	0
Romania	1	0	0	1	0	0	1	0	0	1	0	0	1	0	0	1	0	0	1	0	0
Russia	1	0	0	1	0	0	1	0	0	1	0	0	1	0	0	1	0	0	1	0	0
Rwanda	0	1	0	0	1	0	0	1	0	0	1	0	0	1	0	0	1	0	0	1	0
Saint Helena	1	0	0	1	0	0	1	0	0	1	0	0	1	0	0	1	0	0	1	0	0
Saint Kitts and Nevis	1	0	0	1	0	0	1	0	0	1	0	0	1	0	0	1	0	0	1	0	0
Saint Lucia	1	0	0	1	0	0	1	0	0	1	0	0	1	0	0	1	0	0	1	0	0
Saint Vincent & Grenadi	1	0	0	1	0	0	1	0	0	1	0	0	1	0	0	1	0	0	1	0	0
Samoa	1	0	0	1	0	0	1	0	0	1	0	0	1	0	0	1	0	0	1	0	0
Sao Tomé and Príncipe	1	0	0	1	0	0	1	0	0	1	0	0	1	0	0	1	0	0	1	0	0
Saudi Arabia	1	0	0	1	0	0	1	0	0	1	0	0	1	0	0	1	0	0	1	0	0
Senegal	1	0	0	1	0	0	1	0	0	1	0	0	1	0	0	1	0	0	1	0	0
Serbia and Montenegro	1	0	0	1	0	0	1	0	0	1	0	0	1	0	0	1	0	0	1	0	0
Seychelles	1	0	0	1	0	0	1	0	0	1	0	0	1	0	0	1	0	0	1	0	0
Sierra Leone	0	1	0	0	1	0	0	1	0	0	1	0	0	1	0	0	1	0	0	1	0
Slovakia	1	0	0	1	0	0	1	0	0	1	0	0	1	0	0	1	0	0	1	0	0
Slovenia	0.989418	0.010582	0	0.994595	0.00540541	0	0.988506	0.0114943	0	1	0	0	0.994595	0.00540541	0	1	0	0	0.988506	0.0114943	0
Solomon Islands	0	0	1	0	0	1	0	0	1	1	0	0	0	0	1	1	0	0	0	0	1
Somalia	1	0	0	1	0	0	1	0	0	1	0	0	1	0	0	1	0	0	1	0	0
South Korea	0.697509	0.302491	0	0.696342	0.303658	0	0.724514	0.275486	0	1	0	0	0.696342	0.303658	0	1	0	0	0.724514	0.275486	0
Spain	0.999249	0.000751417	0	0.99925	0.00075029	0	0.99924	0.000760007	0	1	0	0	0.999243	0.000757106	0	1	0	0	0.99924	0.000760007	0
Sri Lanka	0.372871	0.253628	0.373502	0.368781	0.267413	0.363806	0.362992	0.269504	0.367505	0.027027	0.702703	0.27027	0.37683	0.257161	0.366009	0	0.952381	0.047619	0.367974	0.260131	0.371895
Sudan	0.992265	0.00773465	0	0.958005	0.0419946	0	0.886176	0.113824	0	0.892705	0.107295	0	0.992254	0.00774579	0	0.590521	0.409479	0	0.992254	0.00774579	0
Suriname	0	0.5	0.5	0	0.454545	0.545455	0	0.789216	0.210784	0	0.0666667	0.933333	0	0.568627	0.431373	0	0.862745	0.137255	0	0.568627	0.431373
Swaziland	1	0	0	1	0	0	0.894737	0.105263	0	1	0	0	1	0	0	0.894737	0.105263	0	1	0	0
Sweden	1	0	0	1	0	0	1	0	0	1	0	0	1	0	0	1	0	0	1	0	0
Switzerland	1	0	0	1	0	0	1	0	0	1	0	0	1	0	0	1	0	0	1	0	0
Syria	1	0	0	1	0	0	1	0	0	1	0	0	1	0	0	1	0	0	1	0	0
Tajikistan	1	0	0	1	0	0	1	0	0	1	0	0	1	0	0	1	0	0	1	0	0
Tanzania	0.79164	0.20836	0	0.785632	0.214368	0	0.785984	0.214016	0	0.729043	0.270957	0	0.791762	0.208238	0	0.736428	0.263572	0	0.791762	0.208238	0
Thailand	0.0660802	0.920213	0.013707	0.0745283	0.912441	0.0130307	0.066767	0.919641	0.013592	0	0.666667	0.333333	0.0745547	0.912528	0.0129173	0.0162602	0.902439	0.0813008	0.0670913	0.919751	0.0131572
Togo	0.607407	0.392593	0	0.610169	0.389831	0	0.656716	0.343284	0	0.369565	0.630435	0	0.654618	0.345382	0	0.684211	0.315789	0	0.654618	0.345382	0
Tonga	1	0	0	1	0	0	1	0	0	1	0	0	1	0	0	1	0	0	1	0	0
Trinidad and Tobago	0	1	0	0	1	0	0	1	0	0	1	0	0	1	0	0	1	0	0	1	0
Tunisia	1	0	0	1	0	0	1	0	0	1	0	0	1	0	0	1	0	0	1	0	0
Turkey	1	0	0	1	0	0	1	0	0	1	0	0	1	0	0	1	0	0	1	0	0
Turkmenistan	1	0	0	1	0	0	1	0	0	1	0	0	1	0	0	1	0	0	1	0	0
Turks & Caicos Is.	1	0	0	1	0	0	1	0	0	1	0	0	1	0	0	1	0	0	1	0	0
Tuvalu	1	0	0	1	0	0	1	0	0	1	0	0	1	0	0	1	0	0	1	0	0
Uganda	0.288109	0.706043	0.00584795	0.293916	0.699869	0.00621524	0.290323	0.703883	0.00579486	0.315842	0.674257	0.00990099	0.289577	0.704937	0.00548589	0.342466	0.630137	0.0273973	0.289577	0.704937	0.00548589
Ukraine	1	0	0	1	0	0	1	0	0	1	0	0	1	0	0	1	0	0	1	0	0
United Arab Emirates	1	0	0	1	0	0	1	0	0	1	0	0	1	0	0	1	0	0	1	0	0
United Kingdom	1	0	0	1	0	0	1	0	0	1	0	0	1	0	0	1	0	0	1	0	0
United States	0.733939	0.204156	0.0619049	0.734703	0.2032	0.0620971	0.705523	0.224536	0.0699412	0.825153	0.113497	0.0613497	0.734439	0.203461	0.0620993	1	0	0	0.705523	0.224536	0.0699412
Uruguay	0	0.265203	0.734797	0	0.260488	0.739512	0	0.218737	0.781263	0	0.916667	0.0833333	0	0.258248	0.741752	0	0.112308	0.887692	0	0.25811	0.74189
Uzbekistan	1	0	0	1	0	0	1	0	0	1	0	0	1	0	0	1	0	0	1	0	0
Vanuatu	0	0	1	0	0	1	0	0	1	1	0	0	0	0	1	1	0	0	0	0	1
Venezuela	0.213851	0.758826	0.0273231	0.204752	0.765513	0.0297352	0.186055	0.77389	0.0400544	0.0143885	0.820144	0.165468	0.208414	0.764462	0.0271243	0.0034642	0.84873	0.147806	0.207947	0.764918	0.0271355
Vietnam	0.00475423	0.975584	0.0196616	0.00453905	0.976444	0.0190171	0.00455878	0.976229	0.019212	0	1	0	0.00472852	0.975461	0.0198109	0	1	0	0.00460943	0.975965	0.0194255
Virgin Islands	1	0	0	1	0	0	1	0	0	1	0	0	1	0	0	1	0	0	1	0	0
Wallis and Futuna	1	0	0	1	0	0	1	0	0	1	0	0	1	0	0	1	0	0	1	0	0
Occupied Palestinian Territory	1	0	0	1	0	0	1	0	0	1	0	0	1	0	0	1	0	0	1	0	0
Western Sahara	1	0	0	1	0	0	1	0	0	1	0	0	1	0	0	1	0	0	1	0	0
Yemen	1	0	0	1	0	0	1	0	0	1	0	0	1	0	0	1	0	0	1	0	0
Zambia	0.999669	0.000330907	0	0.999671	0.000328515	0	0.994091	0.005909	0	1	0	0	0.999667	0.000333	0	0.986017	0.0139826	0	0.999667	0.000333	0
Zimbabwe	0.999524	0.000476266	0	0.999572	0.000428388	0	0.999557	0.000443262	0	1	0	0	0.999523	0.000477251	0	1	0	0	0.999523	0.000477251	0
