# Supplementary material for: Projecting Global Land-Use Change and Its Effect on Ecosystem Service Provision and Biodiversity with Simple Models
Source: PLoS One. 2010 Dec 15;5(12):e14327. doi: 10.1371/journal.pone.0014327 (PMC3002265; doi:10.1371/journal.pone.0014327)
Supplement: Table S11 — Expected growth in yields by crop or crop group and country. (0.06 MB XLS) [file pone.0014327.s018.xls]

## Sheet: Sheet1
Table S11. Expected growth in yields by crop or crop group and country
Country	Rice	Wheat	Coarse grains	Oil seeds	Vegetables & melons	Pulses	Roots and tubers	Fruit excl. melons	Other oil crops	Fiber crops	Treenuts	Other cereals	Other
Afghanistan	1.17617	1.178	1.22306	1.22	1	1	1	1	1	1	1	1.20483	1
Albania	1.10544	1.14	1.14	1.22	1	1	1	1	1	1	1	1.10544	1
Algeria	1.17617	1.178	1.22306	1.22	1	1	1	1	1	1	1	1.16	1
Andorra	1	1	1	1	1	1	1	1	1	1	1	1	1
Angola	1.15478	1.14	1.14	1.22	1	1	1	1	1	1	1	1.15478	1
Antigua and Barbuda	1.17617	1.178	1.22306	1.22	1	1	1	1	1	1	1	1.25023	1
Argentina	1.17617	1.178	1.22306	1.22	1	1	1	1	1	1	1	1.25023	1
Armenia	1.07768	1.14	1.14	1.22	1	1	1	1	1	1	1	1.07768	1
Aruba	1	1	1	1	1	1	1	1	1	1	1	1	1
Australia	1.07768	1.03	1.03	0.94	1	1	1	1	1	1	1	1.07768	1
Austria	1.07768	1.195	1.195	1.14	1	1	1	1	1	1	1	1.07768	1
Azerbaijan	1.07768	1.14	1.14	1.22	1	1	1	1	1	1	1	1.07768	1
Bahamas	1.17617	1.178	1.22306	1.22	1	1	1	1	1	1	1	1.25023	1
Bahrain	1	1	1	1	1	1	1	1	1	1	1	1	1
Bangladesh	1.17617	1.178	1.22306	1.22	1	1	1	1	1	1	1	1.20483	1
Barbados	1.17617	1.178	1.22306	1.22	1	1	1	1	1	1	1	1.25023	1
Belarus	1.07768	1.14	1.14	1.22	1	1	1	1	1	1	1	1.07768	1
Belgium	1.07768	1.195	1.195	1.14	1	1	1	1	1	1	1	1.07768	1
Belize	1.17617	1.178	1.22306	1.22	1	1	1	1	1	1	1	1.25023	1
Benin	1.20195	1.14	1.14	1.22	1	1	1	1	1	1	1	1.20195	1
Bhutan	1	1	1	1	1	1	1	1	1	1	1	1	1
Bolivia	1.17617	1.178	1.22306	1.22	1	1	1	1	1	1	1	1.25023	1
Bosnia and Herzegovina	1.10544	1.14	1.14	1.22	1	1	1	1	1	1	1	1.10544	1
Botswana	1.15478	1.14	1.14	1.22	1	1	1	1	1	1	1	1.15478	1
Brazil	1.17617	1.42	1.42	1.31	1	1	1	1	1	1	1	1.25023	1
Brunei	1.17617	1.178	1.22306	1.22	1	1	1	1	1	1	1	1.19594	1
Bulgaria	1.10544	1.22	1.22	1.22	1	1	1	1	1	1	1	1.10544	1
Burkina Faso	1.18269	1.14	1.14	1.22	1	1	1	1	1	1	1	1.18269	1
Burma	1.17617	1.178	1.22306	1.22	1	1	1	1	1	1	1	1.19594	1
Burundi	1.16396	1.14	1.14	1.22	1	1	1	1	1	1	1	1.16396	1
Cambodia	1.17617	1.178	1.22306	1.22	1	1	1	1	1	1	1	1.19594	1
Cameroon	1.20195	1.14	1.14	1.22	1	1	1	1	1	1	1	1.20195	1
Canada	1.07768	1.03	1.03	0.94	1	1	1	1	1	1	1	1.07768	1
Cape Verde	1.07768	1.14	1.14	1.22	1	1	1	1	1	1	1	1.07768	1
Cayman Islands	1	1	1	1	1	1	1	1	1	1	1	1	1
Central African Republic	1.20195	1.14	1.14	1.22	1	1	1	1	1	1	1	1.20195	1
Chad	1.18269	1.14	1.14	1.22	1	1	1	1	1	1	1	1.18269	1
Chile	1.17617	1.178	1.22306	1.22	1	1	1	1	1	1	1	1.25023	1
China	1.12696	1.17692	1.21	1.11	1	1	1	1	1	1	1	1.19288	1
Christmas Island	1	1	1	1	1	1	1	1	1	1	1	1	1
Cocos (Keeling) Islands	1	1	1	1	1	1	1	1	1	1	1	1	1
Colombia	1.17617	1.178	1.22306	1.22	1	1	1	1	1	1	1	1.25023	1
Comoros	1.20195	1.14	1.14	1.22	1	1	1	1	1	1	1	1.20195	1
Cook Islands	1	1	1	1	1	1	1	1	1	1	1	1	1
Costa Rica	1.17617	1.178	1.22306	1.22	1	1	1	1	1	1	1	1.25023	1
Côte d'Ivoire	1.20195	1.14	1.14	1.22	1	1	1	1	1	1	1	1.20195	1
Croatia	1.10544	1.14	1.14	1.22	1	1	1	1	1	1	1	1.10544	1
Cuba	1.17617	1.178	1.22306	1.22	1	1	1	1	1	1	1	1.25023	1
Cyprus	1.07768	1.22	1.22	1.22	1	1	1	1	1	1	1	1.07768	1
Czech Republic	1.10544	1.195	1.195	1.14	1	1	1	1	1	1	1	1.10544	1
Congo, Democratic Republic of	1.20195	1.14	1.14	1.22	1	1	1	1	1	1	1	1.20195	1
Denmark	1.07768	1.195	1.195	1.14	1	1	1	1	1	1	1	1.07768	1
Djibouti	1.18269	1.14	1.14	1.22	1	1	1	1	1	1	1	1.18269	1
Dominica	1.17617	1.178	1.22306	1.22	1	1	1	1	1	1	1	1.25023	1
Dominican Republic	1.17617	1.178	1.22306	1.22	1	1	1	1	1	1	1	1.25023	1
East Timor	1	1	1	1	1	1	1	1	1	1	1	1	1
Ecuador	1.17617	1.178	1.22306	1.22	1	1	1	1	1	1	1	1.25023	1
Egypt	1.17617	1.178	1.22306	1.22	1	1	1	1	1	1	1	1.16	1
El Salvador	1.17617	1.178	1.22306	1.22	1	1	1	1	1	1	1	1.25023	1
Equatorial Guinea	1	1	1	1	1	1	1	1	1	1	1	1	1
Eritrea	1.18269	1.14	1.14	1.22	1	1	1	1	1	1	1	1.18269	1
Estonia	1.07768	1.22	1.22	1.22	1	1	1	1	1	1	1	1.07768	1
Ethiopia	1.18269	1.14	1.14	1.22	1	1	1	1	1	1	1	1.18269	1
Faroe Islands	1	1	1	1	1	1	1	1	1	1	1	1	1
Micronesia	1	1	1	1	1	1	1	1	1	1	1	1	1
Fiji Islands	1.07768	1.14	1.14	1.22	1	1	1	1	1	1	1	1.07768	1
Finland	1.07768	1.195	1.195	1.14	1	1	1	1	1	1	1	1.07768	1
France	1.07768	1.195	1.195	1.14	1	1	1	1	1	1	1	1.07768	1
French Guiana	1.17617	1.178	1.22306	1.22	1	1	1	1	1	1	1	1.25023	1
French Polynesia	1.07768	1.14	1.14	1.22	1	1	1	1	1	1	1	1.07768	1
Gabon	1.20195	1.14	1.14	1.22	1	1	1	1	1	1	1	1.20195	1
Gambia	1.20195	1.14	1.14	1.22	1	1	1	1	1	1	1	1.20195	1
Georgia	1.07768	1.14	1.14	1.22	1	1	1	1	1	1	1	1.07768	1
Germany	1.07768	1.195	1.195	1.14	1	1	1	1	1	1	1	1.07768	1
Ghana	1.20195	1.14	1.14	1.22	1	1	1	1	1	1	1	1.20195	1
Greece	1.07768	1.195	1.195	1.14	1	1	1	1	1	1	1	1.07768	1
Greenland	1	1	1	1	1	1	1	1	1	1	1	1	1
Grenada	1.17617	1.178	1.22306	1.22	1	1	1	1	1	1	1	1.25023	1
Guadeloupe	1.17617	1.178	1.22306	1.22	1	1	1	1	1	1	1	1.25023	1
GUAM	1	1	1	1	1	1	1	1	1	1	1	1	1
Guatemala	1.17617	1.178	1.22306	1.22	1	1	1	1	1	1	1	1.25023	1
Guinea	1.20195	1.14	1.14	1.22	1	1	1	1	1	1	1	1.20195	1
Guinea-Bissau	1.20195	1.14	1.14	1.22	1	1	1	1	1	1	1	1.20195	1
Guyana	1.17617	1.178	1.22306	1.22	1	1	1	1	1	1	1	1.25023	1
Haiti	1.17617	1.178	1.22306	1.22	1	1	1	1	1	1	1	1.25023	1
Honduras	1.17617	1.178	1.22306	1.22	1	1	1	1	1	1	1	1.25023	1
Hungary	1.10544	1.195	1.195	1.14	1	1	1	1	1	1	1	1.10544	1
Iceland	1.07768	1.17	1.17	1.06	1	1	1	1	1	1	1	1.07768	1
India	1.23188	1.11797	1.04	1.15	1	1	1	1	1	1	1	1.18744	1
Indonesia	1.17617	1.08	1.08	1.15	1	1	1	1	1	1	1	1.19594	1
Iran	1.17617	1.178	1.22306	1.22	1	1	1	1	1	1	1	1.16	1
Iraq	1.17617	1.178	1.22306	1.22	1	1	1	1	1	1	1	1.16	1
Ireland	1.07768	1.22	1.22	1.22	1	1	1	1	1	1	1	1.07768	1
Isle of Man	1	1	1	1	1	1	1	1	1	1	1	1	1
Israel	1	1	1	1	1	1	1	1	1	1	1	1	1
Italy	1.07768	1.195	1.195	1.14	1	1	1	1	1	1	1	1.07768	1
Jamaica	1.17617	1.178	1.22306	1.22	1	1	1	1	1	1	1	1.25023	1
Japan	1.07768	1.17	1.17	1.06	1	1	1	1	1	1	1	1.07768	1
Jordan	1.17617	1.178	1.22306	1.22	1	1	1	1	1	1	1	1.16	1
Kazakhstan	1.07768	1.14	1.14	1.22	1	1	1	1	1	1	1	1.07768	1
Kenya	1.16396	1.14	1.14	1.22	1	1	1	1	1	1	1	1.16396	1
Kiribati	1.07768	1.14	1.14	1.22	1	1	1	1	1	1	1	1.07768	1
Kuwait	1.17617	1.178	1.22306	1.22	1	1	1	1	1	1	1	1.16	1
Kyrgyzstan	1.07768	1.14	1.14	1.22	1	1	1	1	1	1	1	1.07768	1
Laos	1.17617	1.178	1.22306	1.22	1	1	1	1	1	1	1	1.19594	1
Latvia	1.07768	1.22	1.22	1.22	1	1	1	1	1	1	1	1.07768	1
Lebanon	1.17617	1.178	1.22306	1.22	1	1	1	1	1	1	1	1.16	1
Lesotho	1.15478	1.14	1.14	1.22	1	1	1	1	1	1	1	1.15478	1
Liberia	1.20195	1.14	1.14	1.22	1	1	1	1	1	1	1	1.20195	1
Libya	1.17617	1.178	1.22306	1.22	1	1	1	1	1	1	1	1.16	1
Lichtenstein	1	1	1	1	1	1	1	1	1	1	1	1	1
Lithuania	1.07768	1.22	1.22	1.22	1	1	1	1	1	1	1	1.07768	1
Luxembourg	1.07768	1.195	1.195	1.14	1	1	1	1	1	1	1	1.07768	1
Macedonia	1.10544	1.14	1.14	1.22	1	1	1	1	1	1	1	1.10544	1
Madagascar	1.15478	1.14	1.14	1.22	1	1	1	1	1	1	1	1.15478	1
Malawi	1.15478	1.14	1.14	1.22	1	1	1	1	1	1	1	1.15478	1
Malaysia	1.17617	1.178	1.22306	1.22	1	1	1	1	1	1	1	1.19594	1
Maldives	1.17617	1.178	1.22306	1.22	1	1	1	1	1	1	1	1.20483	1
Mali	1.18269	1.14	1.14	1.22	1	1	1	1	1	1	1	1.18269	1
Malta	1.07768	1.22	1.22	1.22	1	1	1	1	1	1	1	1.07768	1
Marshall Islands	1	1	1	1	1	1	1	1	1	1	1	1	1
Martinique	1.17617	1.178	1.22306	1.22	1	1	1	1	1	1	1	1.25023	1
Mauritania	1.18269	1.14	1.14	1.22	1	1	1	1	1	1	1	1.18269	1
Mauritius	1.15478	1.14	1.14	1.22	1	1	1	1	1	1	1	1.15478	1
Mayotte	1	1	1	1	1	1	1	1	1	1	1	1	1
Mexico	1.17617	1.193	1.23806	1.06	1	1	1	1	1	1	1	1.25023	1
Moldova	1.07768	1.14	1.14	1.22	1	1	1	1	1	1	1	1.07768	1
Mongolia	1.13681	1.14	1.14	1.22	1	1	1	1	1	1	1	1.13681	1
Montserrat	1	1	1	1	1	1	1	1	1	1	1	1	1
Morocco	1.17617	1.178	1.22306	1.22	1	1	1	1	1	1	1	1.16	1
Mozambique	1.15478	1.14	1.14	1.22	1	1	1	1	1	1	1	1.15478	1
N. Mariana Ils.	1	1	1	1	1	1	1	1	1	1	1	1	1
Namibia	1.15478	1.14	1.14	1.22	1	1	1	1	1	1	1	1.15478	1
Nauru	1	1	1	1	1	1	1	1	1	1	1	1	1
Nepal	1.17617	1.178	1.22306	1.22	1	1	1	1	1	1	1	1.20483	1
Netherlands	1.07768	1.195	1.195	1.14	1	1	1	1	1	1	1	1.07768	1
New Caledonia	1.07768	1.14	1.14	1.22	1	1	1	1	1	1	1	1.07768	1
New Zealand	1.07768	1.17	1.17	1.06	1	1	1	1	1	1	1	1.07768	1
Nicaragua	1.17617	1.178	1.22306	1.22	1	1	1	1	1	1	1	1.25023	1
Niger	1.18269	1.14	1.14	1.22	1	1	1	1	1	1	1	1.18269	1
Nigeria	1.17326	1.14	1.14	1.22	1	1	1	1	1	1	1	1.17326	1
Niue	1	1	1	1	1	1	1	1	1	1	1	1	1
Norfolk Island	1	1	1	1	1	1	1	1	1	1	1	1	1
North Korea	1.13681	1.14	1.14	1.22	1	1	1	1	1	1	1	1.13681	1
Norway	1.07768	1.17	1.17	1.06	1	1	1	1	1	1	1	1.07768	1
Oman	1	1	1	1	1	1	1	1	1	1	1	1	1
Pakistan	1.17617	1.178	1.22306	1.22	1	1	1	1	1	1	1	1.20483	1
Palau	1	1	1	1	1	1	1	1	1	1	1	1	1
Panama	1.17617	1.178	1.22306	1.22	1	1	1	1	1	1	1	1.25023	1
Papua New Guinea	1	1	1	1	1	1	1	1	1	1	1	1	1
Paraguay	1.17617	1.178	1.22306	1.22	1	1	1	1	1	1	1	1.25023	1
Peru	1.17617	1.178	1.22306	1.22	1	1	1	1	1	1	1	1.25023	1
Philippines	1.17617	1.178	1.22306	1.22	1	1	1	1	1	1	1	1.19594	1
Pitcairn Islands	1	1	1	1	1	1	1	1	1	1	1	1	1
Poland	1.10544	1.195	1.195	1.14	1	1	1	1	1	1	1	1.10544	1
Portugal	1.07768	1.195	1.195	1.14	1	1	1	1	1	1	1	1.07768	1
Puerto Rico	1	1	1	1	1	1	1	1	1	1	1	1	1
Qatar	1	1	1	1	1	1	1	1	1	1	1	1	1
Republic of South Africa	1.07768	0.98	0.98	1.04	1	1	1	1	1	1	1	1.07768	1
Congo	1.20195	1.14	1.14	1.22	1	1	1	1	1	1	1	1.20195	1
Réunion	1.15478	1.14	1.14	1.22	1	1	1	1	1	1	1	1.15478	1
Romania	1.07768	1.22	1.22	1.22	1	1	1	1	1	1	1	1.07768	1
Russia	1.07768	1.14	1.14	1.22	1	1	1	1	1	1	1	1.07768	1
Rwanda	1.16396	1.14	1.14	1.22	1	1	1	1	1	1	1	1.16396	1
Saint Helena	1	1	1	1	1	1	1	1	1	1	1	1	1
Saint Kitts and Nevis	1.17617	1.178	1.22306	1.22	1	1	1	1	1	1	1	1.25023	1
Saint Lucia	1.17617	1.178	1.22306	1.22	1	1	1	1	1	1	1	1.25023	1
Saint Vincent & Grenadi	1	1	1	1	1	1	1	1	1	1	1	1	1
Samoa	1	1	1	1	1	1	1	1	1	1	1	1	1
San Marino	1	1	1	1	1	1	1	1	1	1	1	1	1
Sao Tomé and Príncipe	1	1	1	1	1	1	1	1	1	1	1	1	1
Saudi Arabia	1.17617	1.178	1.22306	1.22	1	1	1	1	1	1	1	1.16	1
Senegal	1.20195	1.14	1.14	1.22	1	1	1	1	1	1	1	1.20195	1
Serbia and Montenegro	1	1	1	1	1	1	1	1	1	1	1	1	1
Seychelles	1.07768	1.14	1.14	1.22	1	1	1	1	1	1	1	1.07768	1
Sierra Leone	1.20195	1.14	1.14	1.22	1	1	1	1	1	1	1	1.20195	1
Slovakia	1.10544	1.195	1.195	1.14	1	1	1	1	1	1	1	1.07768	1
Slovenia	1.10544	1.22	1.22	1.22	1	1	1	1	1	1	1	1.07768	1
Solomon Islands	1	1	1	1	1	1	1	1	1	1	1	1	1
Somalia	1.18269	1.14	1.14	1.22	1	1	1	1	1	1	1	1.18269	1
South Korea	1.17617	1.193	1.23806	1.06	1	1	1	1	1	1	1	1.19594	1
Spain	1.07768	1.195	1.195	1.14	1	1	1	1	1	1	1	1.07768	1
Sri Lanka	1.17617	1.178	1.22306	1.22	1	1	1	1	1	1	1	1.20483	1
Sudan	1.18269	1.14	1.14	1.22	1	1	1	1	1	1	1	1.18269	1
Suriname	1.17617	1.178	1.22306	1.22	1	1	1	1	1	1	1	1.25023	1
Swaziland	1.15478	1.14	1.14	1.22	1	1	1	1	1	1	1	1.15478	1
Sweden	1.07768	1.195	1.195	1.14	1	1	1	1	1	1	1	1.07768	1
Switzerland	1.07768	1.17	1.17	1.06	1	1	1	1	1	1	1	1.07768	1
Syria	1.17617	1.178	1.22306	1.22	1	1	1	1	1	1	1	1.16	1
Tajikistan	1.07768	1.14	1.14	1.22	1	1	1	1	1	1	1	1.07768	1
Tanzania	1.16396	1.14	1.14	1.22	1	1	1	1	1	1	1	1.16396	1
Thailand	1.17617	1.178	1.22306	1.22	1	1	1	1	1	1	1	1.19594	1
Togo	1.20195	1.14	1.14	1.22	1	1	1	1	1	1	1	1.20195	1
Tokelau	1	1	1	1	1	1	1	1	1	1	1	1	1
Tonga	1	1	1	1	1	1	1	1	1	1	1	1	1
Trinidad and Tobago	1.17617	1.178	1.22306	1.22	1	1	1	1	1	1	1	1.25023	1
Tunisia	1.17617	1.178	1.22306	1.22	1	1	1	1	1	1	1	1.16	1
Turkey	1.17617	1.193	1.23806	1.06	1	1	1	1	1	1	1	1.16	1
Turkmenistan	1.07768	1.14	1.14	1.22	1	1	1	1	1	1	1	1.07768	1
Turks & Caicos Is.	1	1	1	1	1	1	1	1	1	1	1	1	1
Tuvalu	1	1	1	1	1	1	1	1	1	1	1	1	1
Uganda	1.16396	1.14	1.14	1.22	1	1	1	1	1	1	1	1.16396	1
Ukraine	1.07768	1.14	1.14	1.22	1	1	1	1	1	1	1	1.07768	1
United Arab Emirates	1.17617	1.178	1.22306	1.22	1	1	1	1	1	1	1	1.16	1
United Kingdom	1.07768	1.195	1.195	1.14	1	1	1	1	1	1	1	1.07768	1
United States	1.07768	1.2	1.2	1.06	1	1	1	1	1	1	1	1.07768	1
Uruguay	1.17617	1.178	1.22306	1.22	1	1	1	1	1	1	1	1.25023	1
Uzbekistan	1.07768	1.14	1.14	1.22	1	1	1	1	1	1	1	1.07768	1
Vanuatu	1.07768	1.14	1.14	1.22	1	1	1	1	1	1	1	1.07768	1
Venezuela	1.17617	1.178	1.22306	1.22	1	1	1	1	1	1	1	1.25023	1
Vietnam	1.17617	1.178	1.22306	1.22	1	1	1	1	1	1	1	1.19594	1
Virgin Islands	1	1	1	1	1	1	1	1	1	1	1	1	1
Wallis and Futuna	1	1	1	1	1	1	1	1	1	1	1	1	1
Occupied Palestinian Territory	1	1	1	1	1	1	1	1	1	1	1	1	1
Western Sahara	1	1	1	1	1	1	1	1	1	1	1	1	1
Yemen	1.17617	1.178	1.22306	1.22	1	1	1	1	1	1	1	1.16	1
Zambia	1.15478	1.14	1.14	1.22	1	1	1	1	1	1	1	1.15478	1
Zimbabwe	1.15478	1.14	1.14	1.22	1	1	1	1	1	1	1	1.15478	1
Note: Expected growth in yield is given as a factor where 2000 yield per hectare times the expected growth in yield gives 2015 yield.
