# Supplementary material for: Projecting Global Land-Use Change and Its Effect on Ecosystem Service Provision and Biodiversity with Simple Models
Source: PLoS One. 2010 Dec 15;5(12):e14327. doi: 10.1371/journal.pone.0014327 (PMC3002265; doi:10.1371/journal.pone.0014327)
Supplement: Table S12 — Calories per crop or crop type. (0.05 MB XLS) [file pone.0014327.s019.xls]

## Sheet: Sheet1
Table S12. Calories per crop or crop type
	Crop		Crop Category
Item FAO Code	Name in FAOSTAT	Calories per 100 grams	Name	Calories per 100 grams
27	Rice, paddy	359	Rice	359
15	Wheat	333	Wheat	333
44	Barley	332	Coarse grains	355
56	Maize	360	Coarse grains	355
75	Oats	385	Coarse grains	355
83	Sorghum	343	Coarse grains	355
236	Soybeans	335	Oil seeds	NA
270	Rapeseed		Oil seeds	NA
267	Sunflower seed	284	Oil seeds	NA
366	Artichokes	24	Vegetables & melons	23.0556
367	Asparagus	14	Vegetables & melons	23.0556
414	Beans, green	32	Vegetables & melons	23.0556
358	Cabbages and other brassicas	17	Vegetables & melons	23.0556
426	Carrots and turnips	37	Vegetables & melons	23.0556
393	Cauliflowers and broccoli	26	Vegetables & melons	23.0556
401	Chillies and peppers, green	19	Vegetables & melons	23.0556
397	Cucumbers and gherkins	10	Vegetables & melons	23.0556
399	Eggplants (aubergines)		Vegetables & melons	23.0556
406	Garlic		Vegetables & melons	23.0556
420	Leguminous vegetables, nes		Vegetables & melons	23.0556
372	Lettuce and chicory	10	Vegetables & melons	23.0556
446	Maize, green	35	Vegetables & melons	23.0556
449	Mushrooms and truffles		Vegetables & melons	23.0556
430	Okra		Vegetables & melons	23.0556
402	Onions (inc. shallots), green	37	Vegetables & melons	23.0556
403	Onions, dry		Vegetables & melons	23.0556
568	Other melons (inc.cantaloupes)	14	Vegetables & melons	23.0556
417	Peas, green	36	Vegetables & melons	23.0556
394	Pumpkins, squash and gourds	23	Vegetables & melons	23.0556
373	Spinach	17	Vegetables & melons	23.0556
423	String beans	32	Vegetables & melons	23.0556
388	Tomatoes	19	Vegetables & melons	23.0556
463	Vegetables fresh nes		Vegetables & melons	23.0556
567	Watermelons	13	Vegetables & melons	23.0556
203	Bambara beans		Pulses	345
176	Beans, dry	345	Pulses	345
181	Broad beans, horse beans, dry	345	Pulses	345
191	Chick peas	345	Pulses	345
195	Cow peas, dry	345	Pulses	345
201	Lentils		Pulses	345
187	Peas, dry	345	Pulses	345
197	Pigeon peas		Pulses	345
211	Pulses, nes		Pulses	345
205	Vetches		Pulses	345
125	Cassava	109	Roots and tubers	87.8
116	Potatoes	70	Roots and tubers	87.83
149	Roots and Tubers, nes		Roots and tubers	87.83
122	Sweet potatoes	97	Roots and tubers	87.83
136	Taro (cocoyam)	86	Roots and tubers	87.83
137	Yams	90	Roots and tubers	87.83
135	Yautia (cocoyam)	109	Roots and tubers	87.83
515	Apples	49	Fruit excl. melons	49.4286
526	Apricots	47	Fruit excl. melons	49.4286
572	Avocados	110	Fruit excl. melons	49.4286
486	Bananas	67	Fruit excl. melons	49.4286
558	Berries Nes	49	Fruit excl. melons	49.4286
552	Blueberries	56	Fruit excl. melons	49.4286
591	Cashewapple		Fruit excl. melons	49.4286
531	Cherries	54	Fruit excl. melons	49.4286
512	Citrus fruit, nes		Fruit excl. melons	49.4286
554	Cranberries	48	Fruit excl. melons	49.4286
550	Currants	56	Fruit excl. melons	49.4286
577	Dates		Fruit excl. melons	49.4286
569	Figs	64	Fruit excl. melons	49.4286
619	Fruit Fresh Nes		Fruit excl. melons	49.4286
603	Fruit, tropical fresh nes	41	Fruit excl. melons	49.4286
549	Gooseberries	42	Fruit excl. melons	49.4286
507	Grapefruit (inc. pomelos)	25	Fruit excl. melons	49.4286
560	Grapes	62	Fruit excl. melons	49.4286
310	Kapok Fruit		Fruit excl. melons	49.4286
592	Kiwi fruit		Fruit excl. melons	49.4286
497	Lemons and limes	20	Fruit excl. melons	49.4286
571	Mangoes, mangosteens, guavas	45	Fruit excl. melons	49.4286
490	Oranges	32	Fruit excl. melons	49.4286
600	Papayas	26	Fruit excl. melons	49.4286
534	Peaches and nestarines	41	Fruit excl. melons	49.4286
521	Pears	50	Fruit excl. melons	49.4286
587	Persimmons	58	Fruit excl. melons	49.4286
574	Pineapples	30	Fruit excl. melons	49.4286
489	Plantains	75	Fruit excl. melons	49.4286
536	Plums and sloes	60	Fruit excl. melons	49.4286
523	Quinces	45	Fruit excl. melons	49.4286
547	Raspberries	66	Fruit excl. melons	49.4286
530	Sour cherries		Fruit excl. melons	49.4286
541	Stone fruit, nes		Fruit excl. melons	49.4286
544	Strawberries	35	Fruit excl. melons	49.4286
495	Tangerines, mandarins, clem.	31	Fruit excl. melons	49.4286
265	Castor oil seed		Other oil crops	NA
249	Coconuts	161	Other oil crops	NA
242	Groundnuts, with shell	388	Other oil crops	NA
336	Hempseed		Other oil crops	NA
263	Karite Nuts (Sheanuts)		Other oil crops	NA
333	Linseed		Other oil crops	NA
299	Melonseed		Other oil crops	NA
292	Mustard seed		Other oil crops	NA
254	Oil palm fruit		Other oil crops	NA
339	Oilseeds, Nes		Other oil crops	NA
260	Olives	106	Other oil crops	NA
	Poppy seed		Other oil crops	NA
280	Safflower seed		Other oil crops	NA
328	Seed cotton		Other oil crops	NA
289	Sesame seed	574	Other oil crops	NA
275	Tung Nuts		Other oil crops	NA
800	Agave Fibres Nes		Fiber crops	NA
821	Fibre Crops Nes		Fiber crops	NA
773	Flax fibre and tow		Fiber crops	NA
777	Hemp Tow Waste		Fiber crops	NA
780	Jute		Fiber crops	NA
809	Manila Fibre (Abaca)		Fiber crops	NA
782	Other Bastfibres		Fiber crops	NA
788	Ramie		Fiber crops	NA
789	Sisal		Fiber crops	NA
221	Almonds, with shell	610	Treenuts	536.333
216	Brazil nuts, with shell	610	Treenuts	536.333
217	Cashew nuts, with shell	610	Treenuts	536.333
220	Chestnuts	168	Treenuts	536.333
225	Hazelnuts, with shell		Treenuts	536.333
234	Nuts, nes		Treenuts	536.333
223	Pistachios	610	Treenuts	536.333
222	Walnuts, with shell	610	Treenuts	536.333
92	Quinoa	341	Other Cereals	336.5
89	Buckwheat	335	Other Cereals	336.5
101	Canary seed		Other Cereals	336.5
108	Cereals, nes		Other Cereals	336.5
94	Fonio		Other Cereals	336.5
79	Millet	340	Other Cereals	336.5
71	Rye	330	Other Cereals	336.5
97	Triticale		Other Cereals	336.5
103	Mixed grain		Other Cereals	336.5
711	Anise, badian, fennel, corian.		Other	NA
226	Arecanuts		Other	NA
461	Carobs		Other	NA
459	Chicory roots		Other	NA
689	Chillies and peppers, dry		Other	NA
693	Cinnamon (canella)		Other	NA
698	Cloves		Other	NA
661	Cocoa beans		Other	NA
656	Coffee, green		Other	NA
813	Coir		Other	NA
720	Ginger		Other	NA
839	Gums Natural		Other	NA
677	Hops		Other	NA
778	Kapok Fibre		Other	NA
311	Kapokseed in Shell		Other	NA
224	Kolanuts		Other	NA
210	Lupins		Other	NA
671	Maté		Other	NA
836	Natural rubber		Other	NA
702	Nutmeg, mace and cardamoms		Other	NA
687	Pepper (Piper spp.)		Other	NA
748	Peppermint		Other	NA
68	Popcorn		Other	NA
754	Pyrethrum,Dried		Other	NA
723	Spices, nes		Other	NA
157	Sugar beet		Other	NA
156	Sugar cane		Other	NA
161	Sugar crops, nes		Other	NA
305	Tallowtree Seeds		Other	NA
667	Tea		Other	NA
826	Tobacco, unmanufactured		Other	NA
692	Vanilla		Other	NA
