# Supplementary material for: Projecting Global Land-Use Change and Its Effect on Ecosystem Service Provision and Biodiversity with Simple Models
Source: PLoS One. 2010 Dec 15;5(12):e14327. doi: 10.1371/journal.pone.0014327 (PMC3002265; doi:10.1371/journal.pone.0014327)
Supplement: Table S13 — The relative difference in cropland suitability in 2015 versus 2000 by country. (0.06 MB XLS) [file pone.0014327.s020.xls]

## Sheet: Sheet1
Table S13. The relative difference in cropland suitability in 2015 versus 2000 by country
	Average country scenario cropland suitability layer scores						Average regional scenario cropland suitability layer scores
Country	2000 Cropland	2015 Cropland	"Old" 2015 Cropland	"New" 2015 Cropland	"Old" 2015 Cropland / 2000 Cropland	"New" 2015 Cropland / 2000 Cropland	2000 Cropland	2015 Cropland	"Old" 2015 Cropland	"New" 2015 Cropland	"Old" 2015 Cropland / 2000 Cropland	"New" 2015 Cropland / 2000 Cropland
Afghanistan	42.8239	43.6209	43.4103	58.2086	1.01369	1.35925	46.502	48.1937	47.1376	67.0579	1.01367	1.44204
Algeria	4.57409	5.26997	5.28889	5.16113	1.15627	1.12834	4.5795	5.54083	5.31837	6.09905	1.16134	1.33182
Azerbaijan	41.2208	41.3555	41.2815	46.0334	1.00147	1.11675	48.3252	52.618	48.3962	57.7739	1.00147	1.19552
Albania	27.1141	27.4068	27.3392	33.5436	1.0083	1.23713	34.164	34.8977	34.8977	0	1.02148	NA
Armenia	41.1342	41.1802	41.1802	0	1.00112	NA	45.6495	45.6495	45.6495	0	1	NA
Angola	42.7592	44.1562	42.7592	59.9377	1	1.40175	42.7942	42.6536	42.7942	42.3395	1	0.989375
Argentina	63.7754	64.6634	64.2738	70.0821	1.00781	1.09889	63.7749	60.4778	64.2955	43.1467	1.00816	0.676547
Australia	32.9737	33.7931	33.0165	39.4052	1.0013	1.19505	32.963	33.3123	33.3123	0	1.0106	NA
Austria	81.9201	83.6391	83.6391	0	1.02098	NA	83.0443	83.6024	83.6024	0	1.00672	NA
Botswana	23.8083	23.85	23.8473	25.5875	1.00164	1.07473	35.3029	40.5024	35.3599	50.7631	1.00161	1.43793
Belgium	79.2295	82.5741	82.8237	32.2672	1.04536	0.407262	81.3456	84.8851	84.8851	0	1.04351	NA
Bahamas	8.99578	10.4495	8.99578	0	1	NA	11.6682	15.891	15.891	0	1.36191	NA
Bangladesh	89.7323	92.6616	92.8826	52.2347	1.03511	0.582117	89.5681	94.0807	94.0807	0	1.05038	NA
Belize	53.979	45.1413	53.979	18.9962	1	0.351918	54.0111	54.0111	54.0111	0	1	NA
Bosnia and Herzegovina	36.314	36.5785	36.5785	0	1.00728	NA	31.74	31.9279	31.9279	0	1.00592	NA
Bolivia	50.1386	46.6974	50.7323	20.0781	1.01184	0.400452	53.1188	54.4663	53.7471	62.1552	1.01183	1.17012
Burma	56.9985	56.889	57.263	52.9301	1.00464	0.928623	55.2066	55.0742	55.7701	49.2342	1.01021	0.891817
Benin	57.0274	43.5334	57.0274	14.9756	1	0.262604	55.5398	55.4089	55.5398	27.4143	1	0.493597
Belarus	74.2879	73.2531	73.2531	0	0.98607	NA	66.6604	66.269	66.6791	39.0495	1.00028	0.585798
Solomon Islands	35.6652	35.6652	35.6652	0	1	NA	28.8518	28.8518	28.8518	0	1	NA
Brazil	51.611	49.6412	52.1825	28.6723	1.01107	0.555546	51.6184	44.8038	52.2089	28.3885	1.01144	0.549969
Bhutan	38.478	38.478	38.478	0	1	NA	46.3957	46.3957	46.3957	0	1	NA
Bulgaria	63.7097	71.2721	71.2823	35.6652	1.11886	0.559808	63.5328	67.2756	67.2756	0	1.05891	NA
Brunei	70.2482	45.781	70.2482	29.8242	1	0.424555	66.7637	66.7637	66.7637	0	1	NA
Burundi	25.7943	25.7404	26.2617	14.9807	1.01812	0.580776	25.1668	25.5222	25.6232	19.7327	1.01814	0.784077
Canada	53.0448	53.6274	53.4934	63.8859	1.00846	1.20438	53.0536	54.9788	54.9788	0	1.03629	NA
Cambodia	76.7106	77.1471	76.9341	89.6702	1.00291	1.16894	74.8973	67.528	75.2624	36.7016	1.00487	0.490026
Chad	48.4548	40.9576	48.4588	14.3659	1.00008	0.29648	48.6993	48.5742	48.7033	37.5929	1.00008	0.771939
Sri Lanka	48.9559	49.7976	49.7805	50.5223	1.01684	1.032	49.2317	51.7399	51.4941	69.6732	1.04595	1.41521
Congo	57.4328	56.2823	57.4328	14.0657	1	0.244907	57.4412	36.6513	57.4412	27.9677	1	0.486893
Congo, Democratic Republic of	52.1178	52.4235	52.3763	62.1375	1.00496	1.19225	52.3903	42.8601	52.6501	35.536	1.00496	0.678294
China	59.3035	60.7277	61.9981	52.657	1.04544	0.887924	59.2794	62.8388	62.8383	78.4666	1.06004	1.32367
Chile	50.8871	56.7321	56.7321	0	1.11486	NA	50.8552	54.7996	54.7996	0	1.07756	NA
Cameroon	49.8363	49.8363	49.8363	0	1	NA	49.2165	49.1595	49.2336	48.9903	1.00035	0.995404
Comoros	14.9842	14.9842	14.9842	0	1	NA	25.878	25.878	25.878	0	1	NA
Colombia	45.8262	51.9565	51.9599	16.2643	1.13385	0.354913	42.6887	44.0399	43.7493	67.7837	1.02484	1.58786
Northern Mariana Islands	15.666	19.3696	19.3696	0	1.23641	NA	18.4597	41.8113	41.8113	0	2.265	NA
Costa Rica	41.2727	41.1733	42.2054	25.5817	1.0226	0.619821	38.1313	39.6022	39.5054	63.8634	1.03604	1.67483
Central African Republic	56.6502	56.375	56.6502	13.0994	1	0.231233	55.852	44.3494	55.852	34.0576	1	0.609783
Cuba	53.033	49.078	53.1724	17.8964	1.00263	0.337458	52.1478	52.4843	52.4843	0	1.00645	NA
Cyprus	29.582	29.9613	29.582	34.1332	1	1.15385	26.4403	36.2932	36.2932	0	1.37265	NA
Denmark	73.6556	76.6331	76.6331	0	1.04042	NA	74.8533	79.058	79.058	0	1.05617	NA
Djibouti	15.6955	15.6955	15.6955	0	1	NA	19.4682	19.4682	19.4682	0	1	NA
Dominican Republic	43.1115	44.7428	45.3313	22.7583	1.05149	0.527894	39.5683	41.747	41.747	0	1.05506	NA
Ecuador	47.4086	50.6385	50.6472	19.609	1.06831	0.413617	44.3798	46.0318	45.8612	68.3274	1.03338	1.53961
Egypt	34.1433	50.9426	49.8383	67.486	1.45968	1.97655	34.0984	51.2138	50.0833	68.3588	1.46879	2.00475
Ireland	70.3125	68.3654	78.9192	34.3589	1.12241	0.48866	66.2496	77.5335	77.5335	0	1.17032	NA
Equatorial Guinea	53.2039	54.7804	54.7804	0	1.02963	NA	52.6084	52.9216	52.9833	52.8055	1.00713	1.00375
Estonia	57.8375	81.5969	81.8918	34.5752	1.41589	0.597799	55.3226	60.7871	60.7871	0	1.09878	NA
Eritrea	18.2735	18.4859	18.5265	17.0373	1.01385	0.93235	27.1957	27.6408	27.5657	38.3729	1.01361	1.41099
El Salvador	36.254	38.5636	37.9817	59.6948	1.04766	1.64657	31.4541	34.1282	33.408	69.1618	1.06212	2.19882
Ethiopia	29.4222	26.7276	29.4835	19.7557	1.00208	0.671456	29.2116	30.3464	29.2724	50.409	1.00208	1.72565
Czech Republic	75.6307	77.0077	77.0077	0	1.01821	NA	76.2104	79.7987	79.7987	0	1.04708	NA
French Guiana	19.609	19.609	19.609	0	1	NA	0	27.2663	0	32.7196	NA	NA
Finland	59.2423	59.818	59.818	0	1.00972	NA	54.6308	60.0542	60.0542	0	1.09927	NA
Fiji Islands	31.0434	32.2741	32.4366	31.6512	1.04488	1.01958	25.6119	26.769	26.769	0	1.04518	NA
Falkland Islands	0	0	0	0	NA	NA	0	0	0	0	NA	NA
France	73.3191	73.5813	75.0835	39.6827	1.02406	0.541233	74.4266	80.0536	80.0536	0	1.0756	NA
Gambia	51.9757	45.2426	52.6878	12.2711	1.0137	0.236093	50.2593	52.09	52.09	0	1.03643	NA
Gabon	55.1229	55.9611	55.8814	59.3346	1.01376	1.07641	55.3387	46.4571	56.2936	42.6541	1.01726	0.770782
Georgia	45.3468	45.3864	45.4084	35.0373	1.00136	0.772652	44.7292	45.0795	44.8259	45.6318	1.00216	1.02018
Ghana	55.9168	49.0227	57.1	16.101	1.02116	0.287946	55.3734	55.6947	56.6557	34.4428	1.02316	0.62201
Germany	72.3906	72.571	72.5705	36.5818	1.00249	0.505339	73.5501	79.0126	78.9913	85.0608	1.07398	1.1565
Guadeloupe	35.6652	35.6652	35.6652	0	1	NA	41.8113	41.8113	41.8113	0	1	NA
Guam	0	0	0	0	NA	NA	0	0	0	0	NA	NA
Greece	40.089	41.0743	41.0006	0	1.02274	NA	38.5011	43.6657	43.5564	67.0918	1.1313	1.74259
Guatemala	42.0044	39.7712	43.147	18.9792	1.0272	0.451838	38.3214	39.6139	39.5907	70.8773	1.03312	1.84955
Guinea	49.2929	44.4683	49.3535	35.1204	1.00123	0.712484	49.0468	52.6079	49.1223	57.6259	1.00154	1.17492
Guyana	58.1724	57.8462	58.1724	35.6652	1	0.613095	57.2918	63.3164	57.2918	65.7405	1	1.14747
Haiti	43.5257	43.7279	43.8164	29.6919	1.00668	0.682169	40.9822	41.9546	42.5289	32.827	1.03774	0.801006
Honduras	33.7784	34.7718	34.4498	49.9099	1.01988	1.47757	28.4769	29.354	29.0558	63.0933	1.02033	2.2156
Croatia	47.9766	58.2276	58.2276	0	1.21367	NA	47.6672	47.9426	47.9426	0	1.00578	NA
Hungary	81.9648	82.4051	82.4051	0	1.00537	NA	86.1191	86.953	86.953	0	1.00968	NA
Indonesia	59.0003	54.9446	60.5436	37.1936	1.02616	0.630397	58.7952	61.8129	61.3912	78.1299	1.04415	1.32885
India	77.3068	79.5369	79.7652	72.5855	1.0318	0.938928	77.2698	78.012	79.913	54.9487	1.03421	0.711128
Iran	42.135	44.2696	45.5076	35.9608	1.08004	0.853466	42.1332	44.2813	45.5057	36.0639	1.08004	0.85595
Israel	11.0415	21.7923	22.7313	18.3791	2.05871	1.66455	13.9568	32.3651	33.1717	32.2599	2.37674	2.31141
Italy	52.9669	56.2542	56.2542	0	1.06206	NA	51.6725	58.3805	58.3805	0	1.12982	NA
Côte d'Ivoire	56.9519	50.0444	57.1998	14.8016	1.00435	0.259897	55.0436	55.316	55.3784	49.602	1.00608	0.90114
Iraq	27.006	29.1972	28.8129	31.7809	1.06691	1.17681	33.0336	49.2219	35.2293	59.3753	1.06647	1.79742
Japan	39.5569	41.1082	41.1082	0	1.03922	NA	38.6956	51.1485	51.1485	0	1.32182	NA
Jamaica	28.8369	30.7333	30.7333	0	1.06576	NA	24.0444	25.7496	25.7496	0	1.07092	NA
Jordan	23.9706	26.7451	26.7451	0	1.11575	NA	28.3312	31.5902	31.5902	0	1.11503	NA
Kenya	31.713	30.119	32.0382	21.1633	1.01025	0.667338	37.2488	39.92	37.6291	47.2869	1.01021	1.26949
Kyrgyzstan	45.1547	45.7491	45.7491	0	1.01316	NA	47.9521	48.0833	48.3159	44.8696	1.00759	0.935717
North Korea	43.1255	39.6397	43.4716	23.1341	1.00803	0.536437	43.7354	45.6922	45.5089	68.3487	1.04055	1.56278
South Korea	55.0001	58.4023	58.4023	0	1.06186	NA	54.4722	63.375	63.375	0	1.16344	NA
Kazakhstan	45.4916	46.6746	46.6746	0	1.026	NA	47.3894	48.5559	47.4017	67.1107	1.00026	1.41615
Laos	53.1267	53.4434	53.3564	54.6337	1.00432	1.02837	50.7146	51.3782	50.9277	58.8344	1.0042	1.16011
Lebanon	26.3277	29.2447	29.2085	0	1.10942	NA	33.1851	37.7039	37.6801	41.8113	1.13545	1.25994
Latvia	82.3602	68.1233	82.3605	32.8236	1	0.398537	86.5098	86.6851	86.737	44.6359	1.00263	0.515964
Lithuania	82.0972	81.9397	81.9397	0	0.998082	NA	88.1813	88.0659	88.2693	44.6359	1.001	0.506183
Liberia	54.5707	54.0786	54.6047	39.8828	1.00062	0.730846	55.4398	55.1378	55.6653	43.54	1.00407	0.785356
Slovakia	68.3658	78.6586	78.6586	0	1.15055	NA	70.268	74.8515	74.8765	45.9785	1.06558	0.654331
Lesotho	18.6503	18.6503	18.6503	0	1	NA	28.9745	29.2051	29.2051	0	1.00796	NA
Luxembourg	37.2132	47.2603	43.2469	85.388	1.16214	2.29456	33.6413	46.1732	46.1732	0	1.37252	NA
Libya	24.2113	28.9969	27.7497	40.8449	1.14615	1.68702	27.4633	59.3586	31.4582	60.1737	1.14546	2.19106
Madagascar	33.6675	35.3159	33.6999	58.8268	1.00096	1.74729	33.4487	37.4982	33.7409	49.2847	1.00874	1.47344
Moldova	54.7567	55.3296	55.3296	0	1.01046	NA	49.643	49.7676	49.881	44.6735	1.00479	0.899895
Mayotte	11.1228	11.1228	11.1228	0	1	NA	13.3042	17.3911	17.3911	0	1.30719	NA
Mongolia	35.5737	35.5785	35.5785	0	1.00013	NA	41.667	41.6746	41.6745	41.8113	1.00018	1.00346
Montserrat	0	0	0	0	NA	NA	0	0	0	0	NA	NA
Malawi	49.9524	41.1104	50.8948	21.6807	1.01887	0.434027	49.2407	50.7034	50.17	53.7652	1.01887	1.09189
Macedonia	32.4391	32.841	32.9509	29.8707	1.01578	0.920824	27.5548	28.0055	28.0055	0	1.01636	NA
Mali	48.7908	45.6904	48.9739	16.8638	1.00375	0.345635	50.2938	50.0973	50.4824	43.5326	1.00375	0.865566
Morocco	36.4955	37.3342	37.7264	23.0991	1.03373	0.63293	41.1946	42.7043	42.6399	59.1874	1.03508	1.43678
Mauritania	23.9493	23.6249	23.9493	22.3543	1	0.933401	35.6374	36.5462	35.6374	38.7622	1	1.08768
Oman	32.5997	52.2365	34.4407	65.0988	1.05647	1.99691	38.1304	58.7992	41.4372	60.2	1.08672	1.57879
Maldives	0	0	0	0	NA	NA	0	0	0	0	NA	NA
Mexico	44.9315	46.9185	45.8519	62.0568	1.02048	1.38114	44.9084	47.543	47.543	0	1.05867	NA
Malaysia	55.689	55.7509	57.6402	41.5929	1.03504	0.746878	55.55	60.2695	60.2634	67.9548	1.08485	1.22331
Mozambique	44.6333	43.7207	44.7128	40.7183	1.00178	0.912285	45.2263	46.2107	45.3184	49.8481	1.00204	1.10219
New Caledonia	23.6231	23.6231	23.6231	0	1	NA	18.6546	18.6546	18.6546	0	1	NA
Niger	49.8961	47.6427	49.8961	21.792	1	0.436748	49.8001	47.1485	49.8001	44.2205	1	0.88796
Vanuatu	25.8018	25.8018	25.8018	0	1	NA	43.8394	43.8394	43.8394	0	1	NA
Nigeria	51.6072	45.9433	52.2052	16.2412	1.01159	0.314708	51.2979	51.8544	51.9125	51.0993	1.01198	0.996128
Netherlands	64.6413	67.2227	71.7221	36.9615	1.10954	0.571794	65.7301	76.9786	76.9786	0	1.17113	NA
Norway	43.2705	43.881	43.8902	43.2894	1.01432	1.00044	41.486	45.0576	45.0576	0	1.08609	NA
Nepal	48.2208	48.8049	50.0307	35.7397	1.03753	0.741168	53.3333	54.6441	55.3312	44.8501	1.03746	0.84094
Suriname	49.1955	46.4322	55.1008	16.9589	1.12004	0.344725	47.6847	63.7651	53.4123	67.216	1.12011	1.40959
Nicaragua	43.7703	39.8335	44.399	19.489	1.01436	0.445256	40.7731	41.8487	41.4471	66.0452	1.01653	1.61982
New Zealand	53.7004	53.2509	53.8988	43.0587	1.00369	0.801832	53.5367	62.1543	62.1543	0	1.16097	NA
Paraguay	47.2609	33.0909	47.6401	18.1189	1.00802	0.38338	51.771	53.736	52.1856	69.9687	1.00801	1.3515
Peru	32.2527	32.1443	32.7033	27.2402	1.01397	0.844587	38.4038	42.3139	38.9697	64.6707	1.01474	1.68397
Pakistan	53.9661	56.9329	56.9121	58.1987	1.05459	1.07843	53.9665	56.9542	56.9324	58.2832	1.05496	1.07999
Poland	80.8156	82.6057	82.6057	0	1.02215	NA	85.1483	86.5241	86.5527	44.9109	1.01649	0.527443
Panama	42.022	43.4453	42.5773	55.0606	1.01321	1.31028	38.1147	40.1374	39.055	68.7911	1.02467	1.80484
Portugal	57.4187	73.5666	73.6132	33.7726	1.28204	0.588181	53.6793	59.2232	59.2232	0	1.10328	NA
Papua New Guinea	50.1796	47.8982	50.3938	33.9125	1.00427	0.675822	47.2218	48.7965	48.1437	69.456	1.01952	1.47085
Palau	23.4435	23.4435	23.4435	0	1	NA	27.5408	41.8113	41.8113	0	1.51816	NA
Guinea-Bissau	41.8605	45.9753	41.8605	57.2051	1	1.36657	42.4767	52.7501	42.4767	56.9689	1	1.34118
Romania	67.718	68.6099	68.6099	0	1.01317	NA	67.8408	76.0102	76.0343	45.4203	1.12078	0.669513
Philippines	36.3098	36.6811	36.8006	30.4046	1.01352	0.837366	32.4659	34.7667	34.7065	66.6275	1.06901	2.05223
Puerto Rico	19.8788	34.7922	34.7922	0	1.75022	NA	15.999	28.8518	28.8518	0	1.80335	NA
Russia	55.5214	56.7327	56.7377	32.1291	1.02191	0.57868	55.5228	55.6634	55.5676	75.5353	1.00081	1.36044
Rwanda	19.5478	19.9326	20.1071	16.35	1.02861	0.836411	18.8172	19.3594	19.3567	19.7327	1.02867	1.04865
Saudi Arabia	31.556	30.9854	46.6346	3.45442	1.47784	0.10947	31.556	46.6346	46.6346	0	1.47784	NA
Republic of South Africa	42.1977	42.0754	42.5207	36.9298	1.00765	0.875161	42.2648	45.549	45.554	19.7327	1.07782	0.466883
Senegal	46.7751	44.2078	47.0178	18.6491	1.00519	0.398697	48.8455	49.3964	49.1351	53.4846	1.00593	1.09497
Slovenia	60.5819	61.244	61.244	0	1.01093	NA	61.5317	64.5828	64.5828	0	1.04959	NA
Sierra Leone	51.0334	46.8292	51.1638	19.5622	1.00256	0.383322	50.0195	50.3209	50.2024	55.743	1.00366	1.11443
San Marino	0	0	0	0	NA	NA	0	0	0	0	NA	NA
Somalia	29.007	32.9137	29.007	44.2754	1	1.52637	32.7227	43.1855	32.7594	56.5718	1.00112	1.72882
Spain	40.5898	40.8474	40.9047	34.545	1.00776	0.851076	37.93	40.9436	40.9436	0	1.07945	NA
Sudan	70.0087	56.9228	70.1162	31.7676	1.00154	0.453766	70.7166	62.1257	70.8252	37.8793	1.00154	0.535649
Sweden	62.3964	64.5219	64.5366	36.5818	1.0343	0.586281	58.8251	65.3341	65.3341	0	1.11065	NA
Syria	38.461	40.42	41.414	33.8389	1.07678	0.879824	41.7309	45.2294	45.0407	56.2069	1.07931	1.34689
Switzerland	39.3104	39.3104	39.3104	0	1	NA	35.8139	43.493	43.493	0	1.21442	NA
Trinidad and Tobago	26.6766	57.9938	54.3532	61.6345	2.03749	2.31043	29.0937	58.8061	59.1874	58.7108	2.03437	2.01799
Thailand	48.7363	52.284	52.2824	56.956	1.07276	1.16866	48.3341	49.4687	49.3532	67.4488	1.02108	1.39547
Tajikistan	45.1156	44.9024	45.3966	36.8919	1.00623	0.817719	47.1071	47.2087	47.4002	46.2704	1.00622	0.982238
Togo	46.8695	45.2232	50.7144	15.4988	1.08203	0.33068	49.3633	51.7663	53.4085	30.2443	1.08195	0.612688
Tunisia	18.6938	25.0481	20.9426	58.9481	1.1203	3.15335	25.159	31.0054	28.146	59.0178	1.11872	2.34579
East Timor	37.6564	37.037	38.1307	29.4514	1.0126	0.782109	37.4877	37.0573	39.4488	32.1493	1.05231	0.857596
Turkey	46.9206	47.6764	47.6769	39.5717	1.01612	0.843376	46.8724	48.2149	47.8516	67.4739	1.02089	1.43952
Turkmenistan	40.4597	51.6437	41.6331	65.7921	1.029	1.62611	45.1734	63.3725	46.4802	68.4378	1.02893	1.515
Tanzania	44.0276	42.9123	44.0565	32.3509	1.00066	0.734787	43.5415	42.8304	43.5701	36.4867	1.00066	0.837975
Uganda	43.6614	38.9387	43.9064	13.8345	1.00561	0.316859	44.1347	44.0612	44.3823	21.6137	1.00561	0.489721
United Kingdom	76.8288	81.7088	81.7088	0	1.06352	NA	80.414	85.9723	85.9723	0	1.06912	NA
Ukraine	86.3789	86.9268	86.9268	0	1.00634	NA	86.3366	82.4741	86.4728	45.0752	1.00158	0.522087
United States	62.6117	64.1147	64.0887	73.0489	1.02359	1.1667	62.6202	69.0615	69.0615	0	1.10286	NA
Burkina Faso	54.1477	41.9352	54.3838	14.567	1.00436	0.269023	53.7612	53.5727	53.9957	27.1803	1.00436	0.505575
Uruguay	68.8711	69.3736	69.5467	18.6568	1.00981	0.270894	68.8612	57.2654	69.5769	23.9865	1.01039	0.348331
Uzbekistan	45.9429	49.8942	49.6732	51.1133	1.08119	1.11254	48.268	57.8751	52.183	61.9565	1.08111	1.28359
Venezuela	52.4857	53.8914	53.7366	61.9399	1.02383	1.18013	52.0839	54.9081	53.3554	67.859	1.02441	1.30288
Vietnam	43.3623	43.5203	43.8397	35.8678	1.01101	0.827166	39.7048	40.8496	40.5424	68.4935	1.0211	1.72507
Namibia	21.3523	21.4686	21.6032	13.7604	1.01175	0.644446	32.9289	39.962	33.3096	45.8185	1.01156	1.39144
Occupied Palestinian Territory	34.0485	33.9015	35.6652	0	1.04748	NA	39.5983	39.5983	41.8113	36.5001	1.05589	0.921759
Serbia and Montenegro	43.655	43.0395	43.8936	31.7549	1.00547	0.727406	40.4673	40.7017	40.7017	0	1.00579	NA
Yemen	37.7157	44.9119	44.9119	0	1.1908	NA	39.7843	47.4269	47.4269	0	1.1921	NA
Zambia	52.6393	53.1318	53.0501	59.1197	1.0078	1.12311	51.8958	53.7633	52.3009	55.8807	1.00781	1.07679
Zimbabwe	30.3077	28.8664	30.3426	15.9252	1.00115	0.525451	31.4813	31.5929	31.5175	32.5759	1.00115	1.03477
Western Sahara								83.8367		83.8367	NA	NA
Swaziland								23.3714		23.3714	NA	NA
Qatar								60.7834		60.7834	NA	NA
