# Supplementary material for: Projecting Global Land-Use Change and Its Effect on Ecosystem Service Provision and Biodiversity with Simple Models
Source: PLoS One. 2010 Dec 15;5(12):e14327. doi: 10.1371/journal.pone.0014327 (PMC3002265; doi:10.1371/journal.pone.0014327)
Supplement: Table S14 — The relative mix of crops or crop groups produced in each country in 2000: q = year 2000 crop mix. (0.07 MB XLS) [file pone.0014327.s021.xls]

## Sheet: Sheet1
Table S14. The relative mix of crops or crop groups produced in each country in 2000: q = Year 2000 crop mix
Country	Rice	Wheat	Coarse grains	Oil seeds	Vegetables & melons	Pulses	Roots and tubers	Fruit excl melons	Other oil crops	Fiber crops	Treenuts	Other cereal	Other
Afghanistan	0.0468298	0.730905	0.0792504	0.00414264	0.0241354	0.0133285	0.00504321	0.0346937	0.0451367	0	0.00457491	0.00972619	0.00223342
Albania	0	0.352902	0.204494	0.00724708	0.0862403	0.0954725	0.0359203	0.0768002	0.10524	0	0.00787727	0.00409618	0.0237106
Algeria	0.00010275	0.42487	0.118594	0.00827134	0.117874	0.0325048	0.0373443	0.152182	0.0884674	0	0.0139483	5.13748e-06	0.00583618
American Samoa	0	0	0	0	0.0413204	0	0.336025	0.0902398	0.522441	0	0	0	0.00997388
Andorra	0	0	0	0	0	0	0	0	0	0	0	0	0
Angola	0.00212515	0.00113856	0.340011	0.00742542	0.0235138	0.0964616	0.300561	0.026781	0.0453153	0.00071779	0.00138608	0.0976348	0.0569282
Antigua and Barbuda	0	0	0.0125786	0	0.153878	0	0.0243187	0.557652	0.251572	0	0	0	0
Argentina	0.00737668	0.25268	0.171373	0.472826	0.00710549	0.0115147	0.00444825	0.0169023	0.0280249	0.000159981	0.000145934	0.00631788	0.021125
Armenia	0	0.417372	0.196217	0	0.0918619	0.00793651	0.134113	0.141979	0	0	0	0.000411726	0.0101089
Aruba	0	0	0	0	0	0	0	0	0	0	0	0	0
Australia	0.00556586	0.50694	0.200777	0.0700221	0.00353405	0.0929035	0.00177506	0.00977912	0.0211736	0	0.000878094	0.0196856	0.0669664
Austria	0	0.25858	0.391246	0.0788882	0.0116297	0.0387704	0.0208911	0.0592091	0.0166305	0	0.00528063	0.0805481	0.0383259
Azerbaijan	0.00445403	0.494335	0.140632	0.00439316	0.083446	0.00728134	0.0523816	0.0688474	0.106454	0	0.0220027	1.79638e-05	0.0157553
Bahamas	0	0	0.0221453	0	0.337993	0.0235294	0.0336332	0.236678	0	0	0	0	0.346021
Bahrain	0	0	0	0	0.388868	0.00408163	0.00111317	0.542857	0	0	0.0630798	0	0
Bangladesh	0.744553	0.0573826	0.000864757	0.0226518	0.0206991	0.0341782	0.0195832	0.0123026	0.0154629	0.0311874	0	0.00179507	0.039339
Barbados	0	0	0.00962907	0	0.0957883	0.0565185	0.0275475	0.0360044	0.0460521	0	0	0	0.72846
Belarus	0	0.121731	0.278474	0.032318	0.0237807	0.0533247	0.178018	0.0225418	0.022084	0.022084	0.0016967	0.229727	0.0142199
Belgium	0	0.361936	0.15218	0.00815248	0.0851679	0.00305718	0.111757	0.0302066	0.0232685	0.0230325	0.000373655	0.0180034	0.182865
Belize	0.0442304	0	0.197358	0.00300322	0.011903	0.111644	0.00434613	0.335311	0.00368688	0	0.00391884	0	0.284598
Benin	0.0102624	0	0.365282	0.00226166	0.0371287	0.0614675	0.171008	0.0144733	0.22638	0	0.0824143	0.0210493	0.00827223
Bermuda	0	0	0	0	0.748485	0	0.190909	0.0606061	0	0	0	0	0
Bhutan	0.227279	0.0402108	0.284098	0.00786734	0.0143098	0.0222908	0.0507006	0.0909115	0.0437074	0.000786734	0	0.0967683	0.12107
Bolivia	0.0742547	0.0541287	0.205349	0.327241	0.049605	0.0148878	0.094929	0.0493336	0.0468978	0	0.0115177	0.017758	0.0540969
Bosnia and Herzegovina	0	0.174744	0.430105	0.00847846	0.211146	0.0243626	0.0734285	0.0537081	0	0	0.0042812	0.00755674	0.0121905
Botswana	0	0.00122308	0.749105	0.0179385	0.0141062	0.130462	0.0456617	0.00958081	0.00949927	0	0	0.0224232	0
Brazil	0.0720357	0.0210059	0.245857	0.270423	0.00822728	0.0862184	0.038254	0.0478824	0.0283458	0.00393859	0.0129256	0.00105848	0.163828
British Virgin Islands	0	0	0	0	0	0	0	1	0	0	0	0	0
Brunei	0.026679	0	0	0	0.685941	0	0.0292889	0.0574179	0.00579979	0	0	0	0.194873
Bulgaria	0.00126277	0.346043	0.269861	0.18707	0.0552675	0.0143308	0.0186782	0.0635909	0.00898546	0	0.00291983	0.0136617	0.0183291
Burkina Faso	0.0112877	0	0.412325	0.00114676	0.0078016	0.0902883	0.00316928	0.00373352	0.14017	0	0.0032331	0.324596	0.00224911
Burundi	0.0159728	0.00845618	0.152211	0.00037583	0.0206707	0.24429	0.199754	0.293148	0.0157896	0	0	0.00779848	0.041534
Cambodia	0.836154	0	0.0252205	0.014611	0.0329513	0.0100589	0.0109025	0.0245052	0.0176799	9.13849e-05	0.000702961	0	0.0271229
Cameroon	0.00575328	8.47982e-05	0.184072	0.00260528	0.0916064	0.0699554	0.111029	0.0878292	0.16378	5.37055e-05	0	0.0144157	0.268816
Canada	0	0.390677	0.247609	0.215541	0.00393733	0.0847773	0.00573124	0.00259921	0.0289225	0.0016556	0	0.0170958	0.00145405
Cape Verde	0	0	0.427851	0	0.0119445	0.488957	0.0169039	0.0170436	0.0237493	0	0	0	0.0135511
Cayman Islands	0	0	0	0	0.133333	0	0.0952381	0.771429	0	0	0	0	0
Central African Republic	0.0171401	0	0.175074	0	0.00988003	0.0391773	0.344503	0.0736779	0.274629	0.00156709	0	0.0146915	0.0496597
Chad	0.0309271	0.000647423	0.25413	0	0.00317669	0.0547996	0.030548	0.00970271	0.292837	0	0	0.321973	0.00125859
Channel Islands	0	0	0	0	0	0	0	0	0	0	0	0	0
Chile	0.0206965	0.314511	0.140705	0.0206089	0.0820967	0.0492432	0.0490167	0.232431	0.00582389	0.0131321	0.0111193	0.000930088	0.0596854
China	0.188686	0.165969	0.158976	0.112274	0.10802	0.0209198	0.0677279	0.0565715	0.0695783	0.00163582	0.00197519	0.0196432	0.0280221
Colombia	0.125461	0.00523078	0.170978	0.00484194	0.0249444	0.031434	0.0999405	0.170088	0.0544676	0.00474176	3.29527e-05	0	0.307839
Comoros	0.145031	0	0.0176109	0	0.00974816	0.169894	0.147776	0.111363	0.279703	0	0	0	0.118874
Congo	0.0073151	0	0.0312593	0	0.0450593	0.0421041	0.394496	0.119513	0.216187	0	0	0.0118049	0.132262
Congo, Democratic Republic of	0.0746218	0.00121819	0.248805	0.00392542	0.0116565	0.0594263	0.346049	0.0682755	0.141099	0.00126755	0	0.00865707	0.0349984
Cook Islands	0	0	0	0	0.0396748	0	0.104065	0.137236	0.715447	0	0	0	0.00357724
Costa Rica	0.139867	0	0.0209033	0	0.0320547	0.0630761	0.0513784	0.270253	0.090971	0.00225075	0.007141	0	0.322104
Côte d'Ivoire	0.0553009	0	0.0553938	0.000404878	0.0247624	0.00566635	0.136218	0.0881503	0.0955277	0	0.0284979	0.0130949	0.496983
Croatia	0	0.224335	0.433105	0.081851	0.0485401	0.00734125	0.0620236	0.0960629	0.0143288	0	0.00322327	0.00318143	0.0260077
Cuba	0.0895196	0	0.0566629	0	0.0832884	0.0472949	0.0758507	0.107931	0.0164348	0.00930492	0	0	0.513712
Cyprus	0	0.0575062	0.423863	0	0.0406377	0.00734957	0.061714	0.279667	0.0699705	0	0.0361401	0	0.0231521
Czech Republic	0	0.414789	0.253094	0.152281	0.0134361	0.0173565	0.029577	0.0203395	0.023929	0.00362628	0.00183793	0.0387004	0.0310332
Denmark	0	0.354426	0.443722	0.0560983	0.00571669	0.0204374	0.0218727	0.00425095	0.00285298	0	0	0.0571573	0.0334653
Djibouti	0	0	0.000470367	0	0.313578	0.666353	0	0	0	0	0	0	0.0195986
Dominica	0	0	0.00630425	0	0.0348189	0.00872897	0.142573	0.501431	0.167305	0	0	0	0.138839
Dominican Republic	0.142673	0	0.0324995	0	0.0401636	0.0749149	0.0355105	0.117878	0.0581821	0.000772355	0.00653531	0	0.490871
Ecuador	0.135129	0.00832877	0.196844	0.0220683	0.030498	0.0279698	0.0278665	0.176708	0.0550801	0.0074218	0	0.00055863	0.311526
Egypt	0.1417	0.222473	0.226672	0.00334982	0.129346	0.0311847	0.018625	0.0891598	0.0795376	0.00342849	0.00139934	0.00279438	0.0503299
El Salvador	0.0109223	0	0.473052	0.00147327	0.0139961	0.105848	0.00667659	0.0332021	0.0300145	0.00964321	0.00468767	0	0.310485
Equatorial Guinea	0	0	0	0	0	0	0.324492	0.0937224	0.0530504	0.0159151	0	0	0.512821
Eritrea	0	0.048071	0.441809	0	0.02281	0.17021	0.0808718	0.000725772	0.106973	0	0	0.125938	0.00259204
Estonia	0	0.168224	0.532746	0.070298	0.0126176	0.00949308	0.075369	0.0284012	0.000158543	0.000158543	0	0.102534	0
Ethiopia	0.000775526	0.100441	0.340385	0.0025895	0.0233731	0.10663	0.0560838	0.00540021	0.042845	0.021989	0.00567458	0.237857	0.0559566
Faroe Islands	0	0	0	0	0	0	1	0	0	0	0	0	0
Fiji Islands	0.0380766	0	0.00296063	0	0.0193163	0.00577684	0.0565769	0.0143771	0.389937	0	0	0	0.472979
Finland	0	0.113841	0.730184	0.0399777	0.00769019	0.0039597	0.0245197	0.00634466	0	0	0	0.0489632	0.0245197
France	0.00143722	0.379625	0.250363	0.144117	0.0344909	0.0340444	0.0117642	0.0744852	0.00684216	0.00456706	0.00177812	0.0249654	0.0315202
French Guiana	0.578261	0	0.00270092	0	0.0916996	0	0.161397	0.156851	0.0041502	0	0	0	0.00494071
French Polynesia	0	0	0	0	0.0283714	0	0.0409203	0.0403746	0.863872	0	0	0	0.0264618
Gabon	0.0024321	0	0.0778271	0.0102148	0.0260429	0.00145926	0.379893	0.288106	0.107012	0	0	0	0.107012
Gambia	0.054349	0	0.117874	0	0.00599956	0.0352915	0.00882289	0.00317624	0.467098	0	0	0.307389	0
Georgia	0	0.144224	0.368851	0.0215303	0.0716688	0.0134074	0.057156	0.23773	0.000849635	0	0.0282651	0.00278949	0.0535287
Germany	0	0.307064	0.275676	0.114206	0.0103959	0.016441	0.0314805	0.0408155	0.0112837	0	0.000620553	0.142859	0.0491581
Ghana	0.0219347	0	0.18725	0	0.0265434	0.0285608	0.234888	0.0607183	0.0873959	0	0.00399851	0.0396043	0.309107
Greece	0.00623777	0.267538	0.118518	0.00785959	0.0451303	0.00782341	0.0152513	0.093797	0.372907	0	0.021879	0.00505259	0.0380067
Grenada	0	0	0.0207154	0	0.0190581	0.041776	0.0524099	0.201284	0.168485	0	0	0	0.496271
Guadeloupe	0	0	0	0	0.0790085	0.00129099	0.075738	0.335098	0.00516396	0	0	0	0.503701
Guam	0	0	0.00101523	0	0.0183756	0	0.0105584	0.0213198	0.944162	0	0.00456853	0	0
Guatemala	0.00916285	0.00283612	0.396109	0.00610857	0.0354609	0.0939348	0.0114754	0.0427288	0.0536183	0.000342828	0.00287975	0	0.345342
Guinea	0.272303	0	0.107054	0	0.0651673	0.0265905	0.0741741	0.0958078	0.214331	0.000449994	0.000613628	0.114383	0.0291269
Guinea-Bissau	0.16626	0	0.118041	0	0.0109133	0.00824063	0.0280627	0.0415261	0.084188	0	0.467711	0.0746111	0.000445439
Guyana	0.53826	0	0.0143818	0	0.0459615	0.00793319	0.0424959	0.0534261	0.0872187	0	0	0	0.210322
Haiti	0.0463531	0	0.365477	0	0.0346481	0.101175	0.176231	0.143824	0.0478685	0.00935977	0	0	0.0750644
Honduras	0.00326165	0.00205912	0.451163	0.00154434	0.021525	0.124274	0.00451256	0.0679417	0.0395403	0	0.00123547	0	0.282943
Hungary	0.000882987	0.280744	0.432981	0.119732	0.0247573	0.00900663	0.0128099	0.0507126	0.00320199	1.58949e-05	0.00246918	0.0425083	0.020178
Iceland	0	0	0	0	0.0722071	0	0.927793	0	0	0	0	0	0
India	0.2519	0.154851	0.0968579	0.0761536	0.030781	0.109717	0.00945074	0.0214101	0.119642	0.00572735	0.00403495	0.0733085	0.0461663
Indonesia	0.367122	0	0.108957	0.0256827	0.0278257	0.0106234	0.0503402	0.0234963	0.171003	0.000215423	0.0238722	0	0.190863
Iran	0.0482246	0.460352	0.124195	0.0151624	0.049583	0.0916522	0.0152402	0.101396	0.0269527	0	0.0393988	0.000992775	0.0268514
Iraq	0.0305166	0.3662	0.362034	0.0152888	0.104779	0.0323208	0.0118252	0.058537	0.0140132	0	0.000906344	0.00122067	0.00235894
Ireland	0	0.232578	0.593671	0.00805079	0.0181322	0.00447266	0.0402539	0.00612754	0	0	0	0.000596354	0.0961174
Isle of Man	0	0	0	0	0	0	0	0	0	0	0	0	0
Israel	0	0.238129	0.0396999	0.0422686	0.190263	0.0366004	0.0430853	0.25997	0.132084	0	0.0123313	0	0.00556801
Italy	0.0261137	0.275283	0.1878	0.0599597	0.0713727	0.00930278	0.00985564	0.162523	0.135059	0.000364778	0.0225728	0.00110938	0.0386839
Jamaica	7.30978e-05	0	0.00865927	0	0.067458	0.0167113	0.0746216	0.242522	0.300168	0.00365489	0	0	0.286133
Japan	0.538251	0.0556496	0.016548	0.0373488	0.138489	0.0173274	0.0517998	0.0705945	0.00328424	0	0.00802814	0.0114644	0.0512159
Jordan	0	0.113611	0.0919423	0	0.182393	0.0218185	0.0229232	0.144604	0.399567	0	0.00298943	0.000998558	0.0191536
Kazakhstan	0.00546987	0.762452	0.143319	0.0206884	0.0104633	0.00159317	0.0120701	0.00540463	0.0190801	0	5.31056e-05	0.0173655	0.00204077
Kenya	0.00333342	0.0316567	0.395296	0.00372195	0.0345546	0.276392	0.0558138	0.0351215	0.0441351	0.00528276	0.00103014	0.0223677	0.0912953
Kiribati	0	0	0	0	0.0137135	0	0.0382533	0.0350054	0.902201	0	0.0108264	0	0
North Korea	0.203059	0.0223934	0.208563	0.11766	0.117395	0.129047	0.080085	0.0622462	0.00721145	0.0068319	0.00364368	0.0235321	0.0183323
South Korea	0.513652	0.000440192	0.0410188	0.0421334	0.209454	0.0100463	0.0218247	0.0865747	0.0378369	6.70587e-05	0.0208121	0.00314218	0.0129974
Kuwait	0	0.0228415	0.152421	0	0.522482	0	0.0949576	0.205718	0.000718288	0	0	0	0.000861945
Kyrgyzstan	0.00692882	0.493536	0.145104	0.0433549	0.0573349	0.0110122	0.0767454	0.0554706	0.0621258	0	0.00543271	0.000382648	0.0425729
Laos	0.695963	0	0.0474057	0.00619176	0.104002	0.0146087	0.0309588	0.0246703	0.0241866	0.000483731	0	0	0.051529
Latvia	0	0.311614	0.347162	0.013601	0.0201137	0.00413943	0.10112	0.0273045	0.00453366	0.00315385	0	0.142223	0.0250337
Lebanon	0	0.156086	0.0423383	0.000390215	0.111161	0.0368636	0.0505133	0.27573	0.22748	0	0.0309245	0	0.0685139
Lesotho	0	0.11962	0.744006	0	0.0117536	0.090576	0.0218861	0.0121589	0	0	0	0	0
Liberia	0.300492	0	0	0.0157052	0.0358078	0.0115171	0.154329	0.0662758	0.055701	0	0.00523505	0	0.354937
Libya	0	0.238374	0.262934	0	0.100392	0.0196189	0.0137246	0.0762218	0.205146	0	0.0751239	0.00751239	0.000953495
Liechtenstein	0	0	0	0	0	0	0	0	0	0	0	0	0
Lithuania	0	0.285858	0.306772	0.0428323	0.0168628	0.0306386	0.0843527	0.032568	0.00740884	0.00663708	0	0.163226	0.0228439
Luxembourg	0	0.303864	0.351807	0.083091	0.00207727	0.0119374	0.0229608	0.0977981	0	0	0.00193879	0.124526	0
Madagascar	0.434573	0.00143744	0.0697642	1.7968e-05	0.0155746	0.0361731	0.187571	0.0593482	0.0435752	0.008754	0.00593302	0	0.137277
Malawi	0.0151403	0.000792445	0.518411	0.0017056	0.0105404	0.154377	0.124743	0.0298054	0.0740091	0.000156541	0.000695738	0.0119169	0.0577059
Malaysia	0.121138	0	0.00468115	0	0.00531016	0	0.00832204	0.0154036	0.586943	0	0.00121363	0	0.256989
Maldives	0	0	0	0	0.250066	0.0118452	0.137536	0.131614	0.421163	0	0.0421163	0.000658068	0.00500132
Mali	0.110652	0.000828155	0.262193	0.000376434	0.0179478	0.0888209	0.00307766	0.0147688	0.151139	0.00062739	0.000470543	0.34631	0.00278875
Malta	0	0.208915	0.0475564	0	0.42362	0.0640519	0.156445	0.0992366	0.000175485	0	0	0	0
Marshall Islands	0	0	0	0	0	0	0	0	1	0	0	0	0
Martinique	0	0	0	0	0.0826545	0.119789	0.0979875	0.525491	0.0239578	0	0	0	0.15012
Mauritania	0.054564	0.00121368	0.537682	0	0.0272653	0.292794	0.00825303	0.0169915	0.0237275	0	0	0.0375088	0
Mauritius	0	0	0.000852515	0	0.0689928	0	0.00847643	0.00945074	0.00758738	0.00127877	0	0	0.903361
Mayotte	0	0	0	0	0	0	0	0	0	0	0	0	0
Mexico	0.00532203	0.0448056	0.591514	0.00506881	0.0380211	0.106427	0.00477881	0.0682883	0.032259	0.00408916	0.00589824	0.000104328	0.0934244
Micronesia	0.39801	0	0.218905	0	0	0	0	0	0	0	0	0	0.383085
Moldova	0	0.217914	0.32174	0.140384	0.0348396	0.0295063	0.0381372	0.15619	0	0	0.00300199	0.00792566	0.0503608
Mongolia	0	0.897297	0.024436	0	0.0269986	0.00753731	0.0396111	0.000351741	0	0	0.00376865	0	0
Montserrat	0	0	0.0454545	0	0.448864	0	0.142045	0.295455	0.0681818	0	0	0	0
Morocco	0.000778137	0.403186	0.350717	0.00582213	0.0221402	0.0504955	0.00851601	0.0394834	0.077948	0.000347382	0.0198425	0.00169523	0.0190282
Mozambique	0.0462665	0.000301417	0.399107	0.00552598	0.00525019	0.108008	0.236663	0.0128052	0.147468	0.00226063	0.012559	0.0135798	0.0102057
Burma	0.492223	0.0062647	0.0164322	0.0436191	0.0220751	0.182993	0.00312657	0.023922	0.150008	0.00288657	0	0.0227232	0.0337258
Namibia	0	0.00266202	0.175693	0.000393979	0.00778906	0.0314118	0.0798605	0.00745365	0.0113961	0	0	0.68334	0
Nauru	0	0	0	0	0.142857	0	0	0.0952381	0.761905	0	0	0	0
Nepal	0.343435	0.145304	0.186507	0.00434983	0.0337987	0.0628635	0.031397	0.0199043	0.0860182	0.0031998	0.000220144	0.057997	0.0250055
Netherlands	0	0.220573	0.112626	0.00129084	0.116492	0.00484066	0.290762	0.0386414	0.00801614	0.00709964	0	0.0203308	0.179327
New Caledonia	0	0.000443656	0.112689	0	0.181899	0.00266193	0.315883	0.152174	0.221828	0	0	0	0.0124224
New Zealand	0	0.189824	0.289979	0.00723139	0.174855	0.0741217	0.0471017	0.179465	0.00180785	0.0216942	0	0.0126549	0.00126549
Nicaragua	0.0986572	0	0.394771	0.00343852	0.0124648	0.236602	0.00860957	0.0276793	0.0405724	0.00531455	0	0	0.171891
Niger	0.00210672	0.000574561	0.207005	0	0.0054274	0.244025	0.000979818	0.00093845	0.0436651	0	0	0.493691	0.00158703
Nigeria	0.0529762	0.00125273	0.241971	0.0124551	0.0328361	0.0892092	0.182345	0.0400875	0.1577	2.40911e-05	0.00629981	0.143269	0.0395741
Niue	0	0	0	0	0.00343171	0	0.132922	0.148707	0.714939	0	0	0	0
Northern Mariana Islands	0	0	0	0	0	0	0	0	0	0	0	0	0
Norway	0	0.188125	0.714671	0.0158306	0.014557	0	0.0422978	0.0139657	0	0	0	0.0105537	0
Occupied Palestinian Territory	0	0.122513	0.0524271	6.21978e-05	0.106811	0.0348534	0.011026	0.108038	0.524147	0	0.0356846	0.00065025	0.00378841
Oman	0	0.00797997	0.0396296	0	0.166246	0	0.0125734	0.749793	0	0	0	0.0189141	0.00486364
Pakistan	0.118336	0.421393	0.0707649	0.0223857	0.0177755	0.0779253	0.00678734	0.0307462	0.155396	0.000154655	0.000788661	0.0193991	0.0581472
Palau	0	0	0	0	0	0	0	0	0	0	0	0	0
Panama	0.300213	0	0.219833	0.000455867	0.0304589	0.0665916	0.0248027	0.107602	0.0351017	0	0	0	0.214941
Papua New Guinea	0.000376261	0	0.00258008	0	0.0410716	0.00537516	0.19528	0.161018	0.357986	0	0.0105353	0	0.225778
Paraguay	0.010397	0.063107	0.141764	0.493974	0.0184404	0.0263213	0.0843205	0.0166328	0.105666	0	0	0	0.0393762
Peru	0.105487	0.0539018	0.250379	0.000790291	0.0693031	0.0656977	0.163488	0.103782	0.0421944	7.71553e-05	0.00114925	0.0136223	0.130128
Philippines	0.323642	0	0.201198	6.20343e-05	0.0458427	0.0061874	0.0296214	0.072634	0.25563	0.00914613	0.00236435	0	0.0536712
Poland	0	0.225809	0.155439	0.037428	0.0214255	0.0120899	0.10717	0.0334877	0.00133133	0.00035734	0.000128539	0.374018	0.0313158
Portugal	0.0139687	0.132463	0.152101	0.0303506	0.0495235	0.0220721	0.0354061	0.246572	0.216138	0	0.050027	0.040108	0.0112697
Puerto Rico	0	0	0.00436799	0	0.077767	0.00263759	0.0313319	0.289564	0.01512	0	0	0	0.579212
Qatar	0	0.00477011	0.201935	0	0.443487	0	0.000397509	0.321982	0	0	0	0.0265006	0.000927521
Réunion	0.000941753	0	0.0353157	0	0.165395	0.0341385	0.00543862	0.149386	0.0182465	0.00101238	0	0	0.590126
Romania	0.000177867	0.244989	0.469466	0.13495	0.0361732	0.00524706	0.0359163	0.0569423	0.000692028	0.000114343	0.000272136	0.00236207	0.0126971
Russia	0.00316832	0.403526	0.252354	0.092207	0.0164586	0.0151327	0.0610424	0.0155278	0.0043158	0.00247114	0.000458424	0.118763	0.0145747
Rwanda	0.00270467	0.00636733	0.166901	0.0187305	0.0307493	0.23027	0.270676	0.235464	0.00853563	0	0	0.00317003	0.0264317
Saint Helena	0	0	0	0	0	0	0	0	0	0	0	0	0
Saint Kitts and Nevis	0	0	0	0	0.00670241	0.0469169	0.081546	0.0446828	0.0516086	0	0	0	0.768543
Saint Lucia	0	0	0	0	0.00992204	0.00141743	0.122608	0.569809	0.248051	0	0	0	0.0481928
Saint Pierre and Miquelon	0	0	0	0	0	0	0	0	0	0	0	0	0
Saint Vincent and Grenadines	0	0	0.0162206	0	0.0371452	0.027575	0.194647	0.456367	0.0656934	0	0	0	0.202352
Samoa	0	0	0	0	0.0254343	0	0.108339	0.211727	0.587153	0	0	0	0.0673467
San Marino	0	0	0	0	0	0	0	0	0	0	0	0	0
Sao Tome and Principe	0	0	0.0209205	0	0.0251046	0	0.0767782	0.0951883	0.274059	0	0	0	0.50795
Saudi Arabia	0	0.459973	0.209124	0	0.0872392	0.00471801	0.0159359	0.212146	0.00367566	0	0	0.00718892	0
Senegal	0.0336689	0	0.0921662	0	0.0108554	0.0574071	0.0124164	0.00710445	0.443021	0	0.0105396	0.329561	0.00325946
Serbia and Montenegro	0	0.216299	0.458379	0.0975145	0.052782	0.0167349	0.0346164	0.0964593	0.00113439	2.41925e-05	0.00457337	0.00199571	0.0194872
Seychelles	0	0	0	0	0.0533667	0	0.00625391	0.0961017	0.145925	0	0	0	0.698353
Sierra Leone	0.362539	0	0.0313022	0	0.0558192	0.152316	0.114951	0.0659248	0.092005	0	0	0.0132637	0.11188
Singapore	0	0	0	0	0.940439	0	0.0031348	0.00940439	0.0470219	0	0	0	0
Slovakia	0	0.354344	0.319378	0.145631	0.0320733	0.018495	0.023667	0.0301908	0.00705892	0.000102303	0.00262316	0.0375286	0.0289081
Slovenia	0	0.260758	0.421441	0.00118601	0.0200462	0.00219479	0.0610179	0.136138	0.00399425	0	0.000633899	0.0230521	0.0695381
Solomon Islands	0.0180764	0	0	0	0.00655269	0.0406718	0.124124	0.0210891	0.692928	0	0.00376591	0	0.092792
Somalia	0.000486887	0.00361687	0.739752	0	0.0173888	0.079293	0.0105028	0.0289767	0.11101	0	0	0	0.00897263
Republic of South Africa	0.000185966	0.13361	0.608997	0.0701146	0.0182033	0.0143344	0.00988655	0.0428894	0.0215435	0.000901222	0.000429153	0.0105429	0.068362
Spain	0.00845364	0.169949	0.299891	0.0630787	0.0282446	0.0330204	0.00866866	0.132247	0.174264	0.00135864	0.0510796	0.0130202	0.0167245
Sri Lanka	0.403299	0	0.0139642	0.000334467	0.0372596	0.0125633	0.0200884	0.0498452	0.224215	0	0.011178	0.00326711	0.223986
Sudan	0.000505608	0.00851755	0.395117	0.000505701	0.0167999	0.0147497	0.00731344	0.0121948	0.344429	0	0	0.193261	0.00660606
Suriname	0.783051	0	0.000391572	0.000633974	0.0239045	0.00410218	0.00535148	0.0856424	0.03416	0	0	0	0.0627634
Swaziland	0.000288887	0.00115555	0.401744	0	0.00675996	0.0432175	0.0623996	0.0729209	0.195345	0	0.00415997	0	0.212008
Sweden	0	0.281167	0.494864	0.0337262	0.0124149	0.020114	0.023038	0.0039294	0.0074639	0	0	0.0844338	0.0388487
Switzerland	0	0.350551	0.267051	0.0646115	0.0386143	0.00946285	0.051899	0.0886574	0	0	0.00916943	0.0523758	0.0676081
Syria	0	0.369795	0.303074	0.00134675	0.0212835	0.0593453	0.0050185	0.0422838	0.168497	0	0.0115086	0.000770958	0.0170763
Tajikistan	0.0236133	0.406715	0.0575977	0.00203653	0.0483515	0.0123496	0.0301935	0.121823	0.28454	0	0.00794222	0.000330728	0.00450691
Tanzania	0.0570861	0.00764019	0.479538	0.00967448	0.0203032	0.0845965	0.139584	0.043121	0.0883293	0.0047025	0.0106022	0.0298076	0.0250145
Thailand	0.554093	6.72225e-05	0.0731948	0.015881	0.0194634	0.0187652	0.0643096	0.0449197	0.0423628	0.00113046	0.00218473	0.00145649	0.162172
Macedonia	0.0106761	0.340239	0.250785	0.0309045	0.151061	0.0314805	0.0371135	0.124517	0	0	0.00688328	0.0163401	0
East Timor	0.0966244	0	0.312608	0.00568379	0.044163	0.025577	0.1438	0.00277937	0.0227352	0	0	0	0.346029
Togo	0.0233925	0	0.421618	0	0.019006	0.109223	0.143789	0.005604	0.159593	0	0.000187642	0.059974	0.0576133
Tokelau	0	0	0	0	0	0	0.0257649	0.00805153	0.966184	0	0	0	0
Tonga	0	0	0	0	0.285617	0	0.108819	0.151254	0.437099	0	0	0	0.0172108
Trinidad and Tobago	0.0336954	0	0.0062689	0	0.0350275	0.00791449	0.00786748	0.154058	0.0666071	0	0	0	0.688561
Tunisia	0	0.222168	0.11882	0.00543663	0.0395772	0.029148	0.00640513	0.060008	0.430549	0	0.0691228	0.0120893	0.00667619
Turkey	0.00276956	0.44886	0.207125	0.0266013	0.0487254	0.0736373	0.00979327	0.0488597	0.0647618	0	0.0234953	0.00757037	0.0378004
Turkmenistan	0.0452278	0.452278	0.0355361	0	0.033727	0.00258445	0.00969168	0.0332748	0.371191	0	0.00124053	0	0.0152482
Tuvalu	0	0	0	0	0.0262467	0	0	0.0288714	0.944882	0	0	0	0
Uganda	0.0114187	0.00111015	0.14416	0.0293396	0.0143431	0.138975	0.162399	0.276045	0.102451	0	0	0.0608995	0.0588598
Ukraine	0.00131427	0.269196	0.284931	0.159533	0.0314281	0.019422	0.0850625	0.0241262	0.00254509	0.0011891	0.000868357	0.0810206	0.0393647
United Arab Emirates	0	0.00024369	0	0	0.178551	0	0.00373803	0.817063	0	0	0.000178416	0	0.000226284
United Kingdom	0	0.457934	0.271555	0.08825	0.0303409	0.0455739	0.0364416	0.00569213	0.016245	0.00395149	0	0.00553209	0.0384832
United States	0.0121361	0.212095	0.350113	0.305598	0.0140591	0.00820315	0.00576159	0.0128535	0.0605998	0	0.00362113	0.00329972	0.0116596
Uruguay	0.305618	0.20654	0.250591	0.0953635	0.0280443	0.0106336	0.0241233	0.0591092	0.00960089	0	0	0.00451807	0.00585735
US Virgin Islands	0	0	0	0	0	0	0	0	0	0	0	0	0
Uzbekistan	0.0365294	0.375771	0.03179	0.00127493	0.04623	0.00202325	0.0144676	0.065922	0.414897	0.000554316	0.00271061	0.0012195	0.00661022
Vanuatu	0	0	0.0150259	0	0.00762856	0	0.0566363	0.0186091	0.866882	0	0	0	0.0352185
Venezuela	0.0748179	0.000757913	0.416508	0.00283622	0.0342046	0.0182451	0.0454342	0.114853	0.0604246	0.00544939	0	0	0.226469
Vietnam	0.615022	0	0.0585796	0.00995581	0.0454068	0.0276292	0.0417103	0.0360607	0.0375368	0.00118732	0.0158924	0.000152426	0.110867
Wallis and Futuna Islands	0	0	0	0	0.0382505	0	0.0874758	0.211588	0.661717	0	0	0	0.000968367
Western Sahara	0	0	0	0	0	0	0	0	0	0	0	0	0
Yemen	0	0.0940783	0.462057	0	0.0537352	0.0554232	0.0183451	0.10006	0.0630273	0	0.0001939	0.111294	0.0417855
Zambia	0.0098209	0.0096452	0.501857	0.0420637	0.030588	0.0279525	0.13545	0.0127144	0.149522	0	0	0.0521944	0.0281921
Zimbabwe	8.67173e-05	0.0160861	0.554057	0.0312148	0.00746775	0.0237779	0.014898	0.0141242	0.228252	0.00109264	0.000346869	0.0532999	0.0552958
