# Supplementary material for: Projecting Global Land-Use Change and Its Effect on Ecosystem Service Provision and Biodiversity with Simple Models
Source: PLoS One. 2010 Dec 15;5(12):e14327. doi: 10.1371/journal.pone.0014327 (PMC3002265; doi:10.1371/journal.pone.0014327)
Supplement: Table S15 — Alternative 2015 crop mix by country: q = 2 (“Low” 2015 harvested hectare mix). (0.07 MB XLS) [file pone.0014327.s022.xls]

## Sheet: Sheet1
Table S15. Alternative 2015 crop mix by country: q = 2 ("Low" 2015 Harvested Hectare Mix)
Country	Rice	Wheat	Coarse grains	Oil seeds	Vegetables & melons	Pulses	Roots and tubers	Fruit excl. melons	Other oil crops	Fiber crops	Treenuts	Other cereals	Other
Afghanistan	0.0490715	0.746935	0.0877995	0.00391767	0.0195132	0.0107759	0.00407738	0.0280495	0.0364926	0	0.00369877	0.00786352	0.0018057
Albania	0	0.403031	0.197494	0.0113933	0.0768753	0.0851049	0.0320197	0.0684603	0.093812	0	0.00702186	0.00365137	0.0211358
Algeria	5.3804e-05	0.571222	0.215631	0.00430818	0.0549138	0.0151429	0.0173975	0.0708968	0.0412141	0	0.00649804	2.39338e-06	0.00271888
American Samoa	0	0	0	0	0.0413204	0	0.336025	0.0902398	0.522441	0	0	0	0.00997388
Andorra	0	0	0	0	0	0	0	0	0	0	0	0	0
Angola	0.00274765	0.00187879	0.400312	0.00800097	0.0212599	0.0872152	0.27175	0.0242139	0.0409716	0.000648986	0.00125321	0.0882759	0.0514713
Antigua and Barbuda	0	0	0.0136137	0	0.153717	0	0.0242932	0.557067	0.251309	0	0	0	0
Argentina	0.00914578	0.196878	0.138232	0.588922	0.00495906	0.00803635	0.00310452	0.0117964	0.0195591	0.000111654	0.00010185	0.00440937	0.0147435
Armenia	0	0.486692	0.180029	0	0.0792308	0.00684523	0.115672	0.122457	0	0	0	0.000355113	0.00871887
Aruba	0	0	0	0	0	0	0	0	0	0	0	0	0
Australia	0.00366338	0.510611	0.241052	0.0621867	0.00297615	0.0782375	0.00149485	0.00823536	0.0178311	0	0.000739476	0.0165779	0.0563949
Austria	0	0.268166	0.387994	0.113539	0.00987277	0.0329132	0.017735	0.0502642	0.014118	0	0.00448287	0.0683794	0.0325359
Azerbaijan	0.00525535	0.558405	0.124994	0.013746	0.0697207	0.0060837	0.0437658	0.0575233	0.088944	0	0.0183837	1.50091e-05	0.0131638
Bahamas	0	0	0.0239485	0	0.33737	0.023486	0.0335712	0.236242	0	0	0	0	0.345383
Bahrain	0	0	0	0	0.388868	0.00408163	0.00111317	0.542857	0	0	0.0630798	0	0
Bangladesh	0.795121	0.0316429	0.00198074	0.0259281	0.0172339	0.0284565	0.0163048	0.0102431	0.0128743	0.0259664	0	0.00149456	0.0327533
Barbados	0	0	0.010424	0	0.0957114	0.0564731	0.0275254	0.0359755	0.0460151	0	0	0	0.727876
Belarus	0	0.143197	0.257746	0.105305	0.0206911	0.0463969	0.154891	0.0196132	0.0192149	0.0192149	0.00147626	0.199881	0.0123725
Belgium	0	0.397805	0.159942	0.0124352	0.0766261	0.00275056	0.100548	0.0271771	0.0209348	0.0207224	0.00033618	0.0161978	0.164525
Belize	0.051228	0	0.208171	0.00515662	0.0115884	0.108694	0.00423127	0.326449	0.00358945	0	0.00381527	0	0.277077
Benin	0.0131589	0	0.426515	0.00241685	0.0332926	0.0551168	0.15334	0.012978	0.202991	0	0.0738993	0.0188745	0.00741755
Bermuda	0	0	0	0	0.748485	0	0.190909	0.0606061	0	0	0	0	0
Bhutan	0.2487	0.0429116	0.328677	0.00776943	0.0120814	0.0188196	0.0428054	0.0767544	0.0369012	0.000664221	0	0.0816992	0.102216
Bolivia	0.0681441	0.053496	0.171623	0.445208	0.0382658	0.0114846	0.0732293	0.0380565	0.0361775	0	0.00888489	0.0136987	0.0417309
Bosnia and Herzegovina	0	0.205112	0.426926	0.0136996	0.193447	0.0223205	0.0672738	0.0492063	0	0	0.00392235	0.00692334	0.0111687
Botswana	0	0.00181363	0.79254	0.0173693	0.0114609	0.105997	0.037099	0.00778417	0.00771792	0	0	0.0182183	0
Brazil	0.0447655	0.0179995	0.217945	0.435583	0.00597457	0.0626109	0.0277797	0.0347717	0.0205844	0.00286017	0.00938643	0.000768655	0.11897
British Virgin Islands	0	0	0	0	0	0	0	1	0	0	0	0	0
Brunei Darussalam	0.0315789	0	0	0	0.682488	0	0.0291415	0.0571289	0.00577059	0	0	0	0.193892
Bulgaria	0.00123156	0.33753	0.251704	0.253228	0.044128	0.0114423	0.0149135	0.0507739	0.0071744	0	0.00233133	0.0109081	0.0146348
Burkina Faso	0.0142886	0	0.475289	0.00120979	0.00690611	0.0799247	0.0028055	0.00330498	0.124081	0	0.00286199	0.287338	0.00199095
Burundi	0.0215498	0.0145609	0.187002	0.000422578	0.0195023	0.230481	0.188463	0.276578	0.0148971	0	0	0.00735767	0.0391863
Cambodia	0.860516	0	0.0274416	0.0135706	0.0261645	0.00798715	0.00865696	0.019458	0.0140385	7.25629e-05	0.000558176	0	0.0215365
Cameroon	0.00777123	0.000146188	0.226411	0.00293279	0.0865301	0.0660789	0.104876	0.0829622	0.154704	5.07295e-05	0	0.0136169	0.25392
Canada	0	0.345196	0.231028	0.292376	0.0035394	0.0762092	0.00515201	0.00233652	0.0259994	0.00148827	0	0.015368	0.00130709
Cape Verde	0	0	0.493352	0	0.0105771	0.432979	0.0149687	0.0150924	0.0210304	0	0	0	0.0119997
Cayman Islands	0	0	0	0	0.133333	0	0.0952381	0.771429	0	0	0	0	0
Central African Republic	0.0231168	0	0.215016	0	0.00931839	0.0369503	0.32492	0.0694896	0.259018	0.00147801	0	0.0138563	0.0468368
Chad	0.0405506	0.00108342	0.303424	0	0.00291273	0.0502461	0.0280097	0.00889648	0.268504	0	0	0.295219	0.00115401
Channel Islands	0	0	0	0	0	0	0	0	0	0	0	0	0
Chile	0.0210832	0.237862	0.263986	0.0282644	0.0731816	0.0438958	0.0436939	0.207191	0.00519146	0.011706	0.00991181	0.000829087	0.053204
China	0.206853	0.14419	0.198002	0.127179	0.0934909	0.0181059	0.058618	0.0489623	0.0602195	0.00141579	0.00170951	0.0170011	0.0242529
Colombia	0.14307	0.00642387	0.177566	0.0081856	0.0239109	0.0301315	0.0957996	0.16304	0.0522108	0.00454529	3.15873e-05	0	0.295084
Comoros	0.194246	0	0.0214787	0	0.0091302	0.159124	0.138408	0.104304	0.261972	0	0	0	0.111338
Congo	0.0103304	0	0.0401989	0	0.044499	0.0415806	0.38959	0.118027	0.213499	0	0	0.0116581	0.130617
Congo, Democratic Republic of	0.0962181	0.00200473	0.292136	0.00421821	0.0105106	0.0535842	0.312029	0.0615635	0.127228	0.00114294	0	0.00780601	0.0315577
Cook Islands	0	0	0	0	0.0396748	0	0.104065	0.137236	0.715447	0	0	0	0.00357724
Costa Rica	0.161819	0	0.0220245	0	0.0311735	0.061342	0.0499659	0.262823	0.08847	0.00218887	0.00694468	0	0.313249
Côte d'Ivoire	0.0759947	0	0.0693183	0.00046369	0.0237964	0.0054453	0.130904	0.0847114	0.091801	0	0.0273862	0.0125841	0.477595
Croatia	0	0.247404	0.403917	0.124261	0.0417833	0.00631934	0.0533898	0.0826908	0.0123342	0	0.00277458	0.00273857	0.0223874
Cuba	0.104234	0	0.0600857	0	0.0815191	0.0462902	0.0742394	0.105638	0.0160857	0.00910725	0	0	0.5028
Cyprus	0	0.0648058	0.456763	0	0.0374878	0.0067799	0.0569305	0.25799	0.0645471	0	0.0333388	0	0.0213575
Czech Republic	0	0.408517	0.238359	0.208139	0.0108323	0.0139929	0.0238451	0.0163978	0.0192917	0.00292352	0.00148175	0.0312004	0.0250191
Denmark	0	0.363181	0.434785	0.0797758	0.00479517	0.0171429	0.0183468	0.0035657	0.00239309	0	0	0.0479437	0.0280708
Djibouti	0	0	0.000612411	0	0.313533	0.666258	0	0	0	0	0	0	0.0195958
Dominica	0	0	0.00682658	0	0.0348006	0.00872438	0.142498	0.501167	0.167217	0	0	0	0.138766
Dominican Republic	0.164824	0	0.0341928	0	0.0390026	0.0727492	0.034484	0.11447	0.0565001	0.000750027	0.00634639	0	0.476681
Ecuador	0.15148	0.0100548	0.200958	0.0366744	0.028738	0.0263557	0.0262583	0.166511	0.0519016	0.0069935	0	0.000526393	0.293549
Egypt	0.137819	0.273809	0.229791	0.00424038	0.112942	0.0272299	0.016263	0.0778526	0.0694508	0.0029937	0.00122188	0.00244	0.0439471
El Salvador	0.012462	0	0.491546	0.00249201	0.0134234	0.101517	0.00640342	0.0318437	0.0287865	0.00924867	0.00449588	0	0.297782
Equatorial Guinea	0	0	0	0	0	0	0.324492	0.0937224	0.0530504	0.0159151	0	0	0.512821
Eritrea	0	0.0747839	0.490392	0	0.0194431	0.145086	0.0689347	0.000618645	0.0911829	0	0	0.107349	0.00220945
Estonia	0	0.174787	0.529308	0.101365	0.0107315	0.00807403	0.0641026	0.0241557	0.000134844	0.000134844	0	0.0872066	0
Ethiopia	0.000934632	0.154492	0.373551	0.00260083	0.0196983	0.0898651	0.047266	0.00455116	0.0361086	0.0185318	0.00478239	0.20046	0.0471588
Faroe Islands	0	0	0	0	0	0	1	0	0	0	0	0	0
Fiji	0.044962	0	0.00318384	0	0.0191731	0.00573402	0.0561575	0.0142705	0.387046	0	0	0	0.469473
Finland	0	0.118276	0.72543	0.0576421	0.00654028	0.00336761	0.0208532	0.00539594	0	0	0	0.0416417	0.0208532
France	0.00143102	0.378033	0.238403	0.199166	0.0281153	0.0277513	0.0095896	0.0607166	0.00557738	0.00372284	0.00144943	0.0203505	0.0256936
French Guiana	0.66181	0	0.00281486	0	0.0733913	0	0.129173	0.125535	0.00332159	0	0	0	0.00395427
French Polynesia	0	0	0	0	0.0283714	0	0.0409203	0.0403746	0.863872	0	0	0	0.0264618
Gabon	0.00338802	0	0.0987258	0.011859	0.02537	0.00142156	0.370078	0.280662	0.104247	0	0	0	0.104247
Gambia	0.0733894	0	0.144942	0	0.00566538	0.0333257	0.00833144	0.00299932	0.44108	0	0	0.290267	0
Georgia	0	0.172041	0.346195	0.0711402	0.0632342	0.0118295	0.0504294	0.209752	0.000749643	0	0.0249386	0.0024612	0.047229
Germany	0	0.314214	0.26975	0.162185	0.00870806	0.0137717	0.0263694	0.0341888	0.00945172	0	0.000519801	0.119665	0.0411769
Ghana	0.029424	0	0.228732	0	0.0248997	0.0267921	0.220342	0.0569583	0.0819839	0	0.0037509	0.0371518	0.289965
Greece	0.00701546	0.30093	0.127476	0.0122689	0.0415537	0.00720341	0.0140427	0.0863637	0.343354	0	0.0201451	0.00465218	0.0349947
Grenada	0	0	0.0224048	0	0.0190253	0.0417039	0.0523195	0.200937	0.168194	0	0	0	0.495415
Guadeloupe	0	0	0	0	0.0790085	0.00129099	0.075738	0.335098	0.00516396	0	0	0	0.503701
Guam	0	0	0.00109983	0	0.0183741	0	0.0105575	0.021318	0.944082	0	0.00456814	0	0
Guatemala	0.0104789	0.00349299	0.412551	0.0103565	0.034089	0.0903007	0.0110314	0.0410758	0.0515439	0.000329565	0.00276834	0	0.331982
Guinea	0.338766	0	0.121279	0	0.056695	0.0231336	0.0645309	0.083352	0.186466	0.000391491	0.000533851	0.099512	0.0253401
Guinea-Bissau	0.214739	0	0.138833	0	0.009857	0.00744304	0.0253466	0.0375069	0.0760397	0	0.422443	0.0673897	0.000402326
Guyana	0.580397	0	0.014123	0	0.041659	0.00719055	0.0385178	0.0484248	0.0790541	0	0	0	0.190634
Haiti	0.052284	0	0.435846	0	0.0301534	0.0880498	0.15337	0.125167	0.0416588	0.00814558	0	0	0.0653268
Honduras	0.00373093	0.0025366	0.469993	0.00261887	0.0206969	0.119493	0.00433895	0.0653277	0.038019	0	0.00118794	0	0.272057
Hungary	0.000885154	0.281468	0.4151	0.166592	0.0203181	0.00739166	0.010513	0.0416194	0.00262785	1.30448e-05	0.00202644	0.0348862	0.0165599
Iceland	0	0	0	0	0.0722071	0	0.927793	0	0	0	0	0	0
India	0.256475	0.163855	0.0925108	0.113137	0.0273958	0.0976504	0.00841139	0.0190555	0.106484	0.00509748	0.0035912	0.0652463	0.0410891
Indonesia	0.41763	0	0.123684	0.0159814	0.0247243	0.00943928	0.0447293	0.0208774	0.151943	0.000191412	0.0212114	0	0.169589
Iran, Islamic Republic of	0.0511373	0.505362	0.147419	0.0145758	0.0396457	0.0732834	0.0121858	0.081074	0.0215509	0	0.0315026	0.000793805	0.0214699
Iraq	0.0315515	0.407747	0.340888	0.0234341	0.0910621	0.0280896	0.0102771	0.0508739	0.0121787	0	0.000787693	0.00106087	0.00205012
Ireland	0	0.245574	0.599411	0.0117971	0.015672	0.00386581	0.0347923	0.00529616	0	0	0	0.000515441	0.0830763
Isle of Man	0	0	0	0	0	0	0	0	0	0	0	0	0
Israel	0	0.27671	0.0390113	0.0676131	0.172567	0.0331963	0.039078	0.235791	0.119799	0	0.0111844	0	0.00505014
Italy	0.0279784	0.294976	0.192428	0.0891643	0.0626039	0.00815985	0.00864478	0.142556	0.118465	0.000319961	0.0197996	0.000973086	0.0339312
Jamaica	8.68967e-05	0	0.00937475	0	0.0674084	0.016699	0.0745667	0.242343	0.299947	0.0036522	0	0	0.285922
Japan	0.540926	0.0819217	0.0197334	0.0542116	0.119223	0.014917	0.0445938	0.0607739	0.00282736	0	0.00691133	0.00986959	0.0440912
Jordan	0	0.140009	0.0958165	0	0.175443	0.0209871	0.0220497	0.139094	0.384341	0	0.00287552	0.000960508	0.0184237
Kazakhstan	0.0057794	0.771255	0.114068	0.0579675	0.00782858	0.001192	0.00903079	0.00404371	0.0142756	0	3.97332e-05	0.0129928	0.00152689
Kenya	0.00415327	0.0503403	0.448494	0.00386475	0.0301073	0.240819	0.0486305	0.0306013	0.0384548	0.00460286	0.000897558	0.0194889	0.0795454
Kiribati	0	0	0	0	0.0137135	0	0.0382533	0.0350054	0.902201	0	0.0108264	0	0
Korea, Democratic People's Republic of	0.209685	0.0249033	0.196138	0.180122	0.1019	0.112015	0.0695149	0.0540306	0.00625964	0.00593018	0.00316276	0.0204262	0.0159127
Korea, Republic of	0.540057	0.00249889	0.0531724	0.0537261	0.182303	0.00874403	0.0189956	0.0753519	0.0329321	5.83658e-05	0.0181142	0.00273485	0.0113125
Kuwait	0	0.0287145	0.162035	0	0.512671	0	0.0931745	0.201855	0.000704799	0	0	0	0.000845759
Kyrgyzstan	0.00749888	0.51137	0.118296	0.124431	0.0439404	0.00843959	0.0588162	0.0425116	0.0476121	0	0.00416353	0.000293254	0.0326271
Lao People's Democratic Republic	0.736547	0	0.053043	0.00591388	0.0849228	0.0119287	0.0252793	0.0201445	0.0197495	0.00039499	0	0	0.0420759
Latvia	0	0.334837	0.35671	0.020282	0.0176917	0.00364098	0.088944	0.0240166	0.00398774	0.00277408	0	0.125097	0.0220193
Lebanon	0	0.190866	0.0437811	0.000656855	0.106098	0.0351847	0.0482127	0.263172	0.217119	0	0.0295161	0	0.0653935
Lesotho	0	0.164952	0.732008	0	0.00888064	0.068436	0.0165364	0.00918687	0	0	0	0	0
Liberia	0.37952	0	0	0.0165309	0.0316262	0.0101722	0.136307	0.0585361	0.0491963	0	0.00462371	0	0.313487
Libyan Arab Jamahiriya	0	0.28045	0.261597	0	0.0921903	0.0180162	0.0126034	0.0699951	0.188387	0	0.0689869	0.00689869	0.000875603
Liechtenstein	0	0	0	0	0	0	0	0	0	0	0	0	0
Lithuania	0	0.305061	0.313054	0.0634356	0.0147309	0.026765	0.0736881	0.0284505	0.00647215	0.00579797	0	0.14259	0.0199558
Luxembourg	0	0.313445	0.347019	0.118949	0.00175403	0.0100799	0.0193879	0.0825799	0	0	0.0016371	0.105149	0
Madagascar	0.513952	0.0021697	0.0751324	1.77096e-05	0.0128808	0.0299166	0.155129	0.0490833	0.0360384	0.0072399	0.00490685	0	0.113534
Malawi	0.0185978	0.00124236	0.579879	0.00174605	0.00905426	0.132611	0.107155	0.0256029	0.063574	0.000134469	0.000597641	0.0102367	0.0495695
Malaysia	0.146411	0	0.00605397	0	0.00514829	0	0.00806837	0.0149341	0.569052	0	0.00117664	0	0.249155
Maldives	0	0	0	0	0.250066	0.0118452	0.137536	0.131614	0.421163	0	0.0421163	0.000658068	0.00500132
Mali	0.140331	0.00134046	0.302795	0.000397863	0.0159173	0.0787725	0.00272948	0.013098	0.13404	0.000556413	0.00041731	0.307131	0.00247326
Malta	0	0.242071	0.0526926	0	0.401803	0.0607532	0.148388	0.0941258	0.000166447	0	0	0	0
Marshall Islands	0	0	0	0	0	0	0	0	1	0	0	0	0
Martinique	0	0	0	0	0.0826545	0.119789	0.0979875	0.525491	0.0239578	0	0	0	0.15012
Mauritania	0.0657374	0.00186621	0.589884	0	0.0229712	0.246681	0.00695323	0.0143155	0.0199905	0	0	0.0316014	0
Mauritius	0	0	0.00110983	0	0.068975	0	0.00847425	0.0094483	0.00758543	0.00127844	0	0	0.903129
Mayotte	0	0	0	0	0	0	0	0	0	0	0	0	0
Mexico	0.0040163	0.0409543	0.646047	0.00486219	0.0327295	0.0916146	0.00411371	0.0587842	0.0277693	0.00352005	0.00507735	8.98077e-05	0.080422
Micronesia, Federated States of	0.432909	0	0.21684	0	0	0	0	0	0	0	0	0	0.350251
Moldova	0	0.198721	0.230856	0.354607	0.0234995	0.0199022	0.0257238	0.105351	0	0	0.00202487	0.00534591	0.0339687
Mongolia	0	0.916496	0.0211064	0	0.0215243	0.00600901	0.0315793	0.00028042	0	0	0.0030045	0	0
Montserrat	0	0	0.0490604	0	0.447168	0	0.141509	0.294338	0.0679243	0	0	0	0
Morocco	0.000806917	0.450265	0.331214	0.00895047	0.0192991	0.0440157	0.00742319	0.0344166	0.0679453	0.000302805	0.0172962	0.00147769	0.0165864
Mozambique	0.0579441	0.000481794	0.455163	0.00576771	0.00459816	0.0945943	0.207272	0.0112149	0.129154	0.00197988	0.0109993	0.0118934	0.00893828
Myanmar	0.549551	0.00682119	0.0193966	0.0439508	0.0190158	0.157633	0.00269328	0.0206068	0.12922	0.00248654	0	0.0195741	0.0290519
Namibia	0	0.00460356	0.216781	0.000444893	0.00738047	0.029764	0.0756713	0.00706265	0.0107983	0	0	0.647494	0
Nauru	0	0	0	0	0.142857	0	0	0.0952381	0.761905	0	0	0	0
Nepal	0.367914	0.151808	0.211243	0.00420551	0.0279364	0.0519598	0.0259512	0.0164519	0.0710984	0.00264479	0.00018196	0.0479374	0.0206683
Netherlands	0	0.25213	0.123106	0.00204772	0.109001	0.00452939	0.272066	0.0361566	0.00750068	0.00664311	0	0.0190235	0.167796
New Caledonia	0	0.000563037	0.120937	0	0.180183	0.00263682	0.312902	0.150738	0.219735	0	0	0	0.0123051
New Zealand	0	0.218155	0.313739	0.0116349	0.155597	0.0659584	0.0419141	0.1597	0.00160874	0.0193049	0	0.0112612	0.00112612
Nicaragua	0.111326	0	0.405688	0.00575214	0.0118231	0.224423	0.0081664	0.0262545	0.0384839	0.00504099	0	0	0.163043
Niger	0.00283157	0.000985613	0.253359	0	0.00510127	0.229361	0.000920941	0.000882059	0.0410413	0	0	0.464025	0.00149167
Nigeria	0.0689113	0.00207979	0.286621	0.0135023	0.0298695	0.0811496	0.165871	0.0364658	0.143453	2.19146e-05	0.00573066	0.130326	0.0359988
Niue	0	0	0	0	0.00343171	0	0.132922	0.148707	0.714939	0	0	0	0
Northern Mariana Islands	0	0	0	0	0	0	0	0	0	0	0	0	0
Norway	0	0.181846	0.73538	0.0168985	0.0117843	0	0.0342414	0.0113057	0	0	0	0.00854357	0
Occupied Palestinian Territory	0	0.151088	0.0546755	0.00010559	0.102814	0.0335494	0.0106135	0.103996	0.504536	0	0.0343495	0.000625922	0.00364667
Oman	0	0.0101673	0.0426987	0	0.165329	0	0.012504	0.745655	0	0	0	0.0188098	0.0048368
Pakistan	0.126214	0.444918	0.0690286	0.0244389	0.0162397	0.0711926	0.00620092	0.0280898	0.14197	0.000141293	0.000720521	0.017723	0.0531233
Palau	0	0	0	0	0	0	0	0	0	0	0	0	0
Panama	0.332038	0	0.221427	0.00074746	0.0283175	0.0619099	0.0230589	0.100037	0.0326339	0	0	0	0.19983
Papua New Guinea	0.00044749	0	0.00279451	0	0.0410598	0.00537362	0.195224	0.160972	0.357883	0	0.0105323	0	0.225714
Paraguay	0.00877994	0.0573917	0.109025	0.618411	0.0130898	0.018684	0.0598544	0.0118067	0.0750066	0	0	0	0.027951
Peru	0.118764	0.0653551	0.256722	0.00131906	0.0655875	0.0621754	0.154723	0.0982178	0.0399322	7.30187e-05	0.00108763	0.012892	0.123152
Philippines	0.357093	0	0.202171	0.00010147	0.0425174	0.00573858	0.0274728	0.0673654	0.237088	0.00848269	0.00219285	0	0.049778
Poland	0	0.250274	0.16474	0.0575697	0.0194386	0.0109688	0.0972316	0.0303823	0.00120787	0.000324203	0.00011662	0.339335	0.0284118
Portugal	0.0158112	0.149954	0.16465	0.047682	0.0458919	0.0204535	0.0328098	0.228491	0.200289	0	0.0463585	0.0371669	0.0104432
Puerto Rico	0	0	0.00473065	0	0.0777386	0.00263663	0.0313205	0.289458	0.0151144	0	0	0	0.579001
Qatar	0	0.00600218	0.214872	0	0.435566	0	0.000390409	0.316231	0	0	0	0.0260272	0.000910953
Réunion	0.00111686	0	0.0381426	0	0.16488	0.0340322	0.00542168	0.14892	0.0181896	0.00100923	0	0	0.588287
Romania	0.000177048	0.243892	0.446911	0.186444	0.0294781	0.00427591	0.0292688	0.0464032	0.000563944	9.31797e-05	0.000221768	0.00192488	0.0103471
Russian Federation	0.00304198	0.417746	0.210993	0.145209	0.0147559	0.0135671	0.0547271	0.0139213	0.0038693	0.00221548	0.000410997	0.106476	0.0130668
Rwanda	0.00364721	0.0109586	0.204947	0.0210497	0.0289967	0.217146	0.255248	0.222043	0.00804914	0	0	0.00298936	0.0249252
Saint Helena	0	0	0	0	0	0	0	0	0	0	0	0	0
Saint Kitts and Nevis	0	0	0	0	0.00670241	0.0469169	0.081546	0.0446828	0.0516086	0	0	0	0.768543
Saint Lucia	0	0	0	0	0.00992204	0.00141743	0.122608	0.569809	0.248051	0	0	0	0.0481928
Saint Pierre and Miquelon	0	0	0	0	0	0	0	0	0	0	0	0	0
Saint Vincent and Grenadines	0	0	0.01755	0	0.037095	0.0275378	0.194384	0.45575	0.0656047	0	0	0	0.202079
Samoa	0	0	0	0	0.0254343	0	0.108339	0.211727	0.587153	0	0	0	0.0673467
San Marino	0	0	0	0	0	0	0	0	0	0	0	0	0
Sao Tome and Principe	0	0	0.0270709	0	0.0249469	0	0.0762959	0.0945903	0.272337	0	0	0	0.504759
Saudi Arabia	0	0.318023	0.397337	0	0.0750423	0.00405838	0.0137079	0.182486	0.00316176	0	0	0.00618384	0
Senegal	0.046191	0	0.115143	0	0.0104145	0.0550759	0.0119122	0.00681595	0.425031	0	0.0101116	0.316179	0.0031271
Serbia and Montenegro	0	0.236141	0.423186	0.14655	0.0449774	0.0142604	0.0294979	0.0821964	0.000966658	2.06153e-05	0.00389713	0.00170062	0.0166057
Seychelles	0	0	0	0	0.0533667	0	0.00625391	0.0961017	0.145925	0	0	0	0.698353
Sierra Leone	0.444869	0	0.0349774	0	0.0478992	0.130704	0.0986409	0.056571	0.0789507	0	0	0.0113818	0.0960056
Singapore	0	0	0	0	0.940439	0	0.0031348	0.00940439	0.0470219	0	0	0	0
Slovakia	0	0.350931	0.30246	0.200159	0.0260018	0.0149939	0.0191868	0.0244756	0.00572265	8.29369e-05	0.00212659	0.0304244	0.0234357
Slovenia	0	0.282029	0.435873	0.0017802	0.0177481	0.00194318	0.0540227	0.120531	0.00353634	0	0.000561228	0.0204094	0.0615661
Solomon Islands	0.0233037	0	0	0	0.0065178	0.0404553	0.123464	0.0209768	0.689239	0	0.00374586	0	0.0922981
Somalia	0.000567562	0.00538108	0.785248	0	0.014175	0.0646379	0.00856169	0.0236212	0.0904931	0	0	0	0.00731429
South Africa	0.000225589	0.123451	0.587085	0.129888	0.0155041	0.0122089	0.00842058	0.0365298	0.018349	0.00076759	0.000365519	0.00897958	0.0582253
Spain	0.0091071	0.183108	0.308973	0.0943185	0.0249108	0.0291228	0.00764546	0.116637	0.153695	0.00119827	0.0450504	0.0114834	0.0147504
Sri Lanka	0.445108	0	0.0140357	0.000547245	0.0345667	0.0116553	0.0186365	0.0462427	0.20801	0	0.0103701	0.00303098	0.207797
Sudan	0.000570431	0.00937171	0.471301	0.000514905	0.0146239	0.0128392	0.00636618	0.0106153	0.299818	0	0	0.168229	0.00575042
Suriname	0.810738	0	0.000369217	0.000973089	0.0208043	0.00357015	0.00465743	0.0745351	0.0297296	0	0	0	0.0546234
Swaziland	0.000368032	0.00187887	0.466059	0	0.00602238	0.038502	0.0555912	0.0649645	0.174031	0	0.00370608	0	0.188876
Sweden	0	0.293828	0.494517	0.0489126	0.0106202	0.0172064	0.0197077	0.00336138	0.00638495	0	0	0.0722284	0.0332329
Switzerland	0	0.360531	0.292369	0.0733827	0.0332593	0.00815056	0.0447017	0.0763625	0	0	0.00789783	0.0451124	0.0582323
Syrian Arab Republic	0	0.41916	0.290508	0.0021014	0.0188302	0.0525046	0.00444002	0.0374097	0.149074	0	0.010182	0.00068209	0.0151079
Tajikistan	0.0286936	0.47315	0.0527217	0.00656252	0.0416051	0.0106264	0.0259806	0.104825	0.244839	0	0.00683405	0.000284582	0.00387807
Tanzania, United Republic of	0.0693206	0.011841	0.530262	0.00979065	0.017241	0.0718376	0.118532	0.0366175	0.0750074	0.00399327	0.00900314	0.025312	0.0212418
Thailand	0.586802	7.66679e-05	0.0705941	0.0249332	0.0173265	0.0167049	0.0572488	0.0399878	0.0377117	0.00100634	0.00194486	0.00129657	0.144367
Macedonia	0.0111195	0.381633	0.237877	0.0477183	0.132253	0.027561	0.0324927	0.109014	0	0	0.00602627	0.0143056	0
Timor-Leste	0.109342	0	0.374012	0.00580474	0.0385591	0.0223315	0.125553	0.00242669	0.0198503	0	0	0	0.302121
Togo	0.0294085	0	0.482672	0	0.0167091	0.0960234	0.126412	0.00492677	0.140307	0	0.000164966	0.0527262	0.0506508
Tokelau	0	0	0	0	0	0	0.0257649	0.00805153	0.966184	0	0	0	0
Tonga	0	0	0	0	0.285617	0	0.108819	0.151254	0.437099	0	0	0	0.0172108
Trinidad and Tobago	0.0398104	0	0.00674524	0	0.034787	0.00786015	0.00781346	0.153001	0.0661498	0	0	0	0.683833
Tunisia	0	0.264401	0.11958	0.0089066	0.0367636	0.0270758	0.00594978	0.055742	0.39994	0	0.0642088	0.0112299	0.00620157
Turkey	0.00409772	0.447066	0.221886	0.0358023	0.045087	0.0681388	0.009062	0.0452113	0.059926	0	0.0217409	0.00700508	0.0349779
Turkmenistan	0.0541225	0.518152	0.0320331	0	0.0285797	0.00219002	0.00821256	0.0281965	0.314541	0	0.00105121	0	0.0129211
Tuvalu	0	0	0	0	0.0262467	0	0	0.0288714	0.944882	0	0	0	0
Uganda	0.0154771	0.00192046	0.177933	0.0331422	0.0135952	0.131728	0.15393	0.261651	0.0971085	0	0	0.0577239	0.0557906
Ukraine	0.000807197	0.255674	0.263902	0.275455	0.0225116	0.0139118	0.0609293	0.0172814	0.00182302	0.00085174	0.000621995	0.0580342	0.0281965
United Arab Emirates	0	0.000312188	0	0	0.178539	0	0.00373778	0.817007	0	0	0.000178404	0	0.000226268
United Kingdom	0	0.462899	0.262487	0.123801	0.0251058	0.0377105	0.0301538	0.00470999	0.0134421	0.00326969	0	0.00457757	0.0318432
United States of America	0.0126938	0.19894	0.396521	0.293422	0.0115256	0.00672491	0.00472332	0.0105373	0.0496794	0	0.00296858	0.0027051	0.00955848
Uruguay	0.163079	0.229517	0.184522	0.352138	0.0139826	0.00530181	0.0120276	0.0294713	0.00478691	0	0	0.00225266	0.00292042
US Virgin Islands	0	0	0	0	0	0	0	0	0	0	0	0	0
Uzbekistan	0.0447468	0.440679	0.0293337	0.00414149	0.0401006	0.001755	0.0125495	0.0571818	0.359888	0.000480823	0.00235122	0.00105781	0.00573381
Vanuatu	0	0	0.0204761	0	0.00758635	0	0.0563229	0.0185061	0.862085	0	0	0	0.0350236
Venezuela, Bolivarian Republic of	0.0846626	0.000923624	0.429228	0.00475791	0.0325351	0.0173546	0.0432166	0.109247	0.0574753	0.00518341	0	0	0.215415
Viet Nam	0.647987	0	0.0562084	0.0155505	0.0402141	0.0244695	0.0369403	0.0319368	0.0332441	0.00105153	0.0140749	0.000134994	0.098188
Wallis and Futuna Islands	0	0	0	0	0.0382505	0	0.0874758	0.211588	0.661717	0	0	0	0.000968367
Western Sahara	0	0	0	0	0	0	0	0	0	0	0	0	0
Yemen	0	0.0994325	0.529424	0	0.0449314	0.0463429	0.0153395	0.0836667	0.0527012	0	0.000162133	0.0930605	0.0349396
Zambia	0.0119838	0.0150213	0.557648	0.0427763	0.0261013	0.0238524	0.115582	0.0108494	0.127591	0	0	0.0445386	0.0240568
Zimbabwe	0.000104494	0.0247393	0.607962	0.0313472	0.00629279	0.0200367	0.012554	0.0119019	0.192339	0.000920725	0.000292294	0.0449138	0.0465957
