# Supplementary material for: Projecting Global Land-Use Change and Its Effect on Ecosystem Service Provision and Biodiversity with Simple Models
Source: PLoS One. 2010 Dec 15;5(12):e14327. doi: 10.1371/journal.pone.0014327 (PMC3002265; doi:10.1371/journal.pone.0014327)
Supplement: Table S16 — Alternative 2015 crop mix by country: q = 3 (“Mean” 2015 Harvested Hectare Mix). (0.07 MB XLS) [file pone.0014327.s023.xls]

## Sheet: Sheet1
Table S16. Alternative 2015 crop mix by country: q = 3 ("Mean" 2015 Harvested Hectare Mix)
Country	Rice	Wheat	Coarse grains	Oil seeds	Vegetables & melons	Pulses	Roots and tubers	Fruit excl. melons	Other oil crops	Fiber crops	Treenuts	Other cereals	Other
Afghanistan	0.0484669	0.737731	0.0867177	0.0038694	0.0214142	0.0118257	0.0044746	0.0307821	0.0400477	0	0.00405911	0.00862959	0.00198161
Albania	0	0.386371	0.18933	0.0109223	0.0818861	0.0906521	0.0341067	0.0729226	0.0999268	0	0.00747955	0.00388936	0.0225134
Algeria	5.25841e-05	0.558271	0.210742	0.0042105	0.059632	0.016444	0.0188923	0.0769883	0.0447552	0	0.00705635	2.59902e-06	0.00295249
American Samoa	0	0	0	0	0.0413204	0	0.336025	0.0902398	0.522441	0	0	0	0.00997388
Andorra	0	0	0	0	0	0	0	0	0	0	0	0	0
Angola	0.0025794	0.00176374	0.375799	0.00751104	0.0221756	0.0909717	0.283455	0.0252568	0.0427363	0.000676939	0.00130719	0.0920782	0.0536883
Antigua and Barbuda	0	0	0.012269	0	0.153927	0	0.0243263	0.557827	0.251651	0	0	0	0
Argentina	0.00907837	0.195427	0.137213	0.584582	0.00546946	0.00886347	0.00342404	0.0130106	0.0215722	0.000123145	0.000112333	0.00486319	0.016261
Armenia	0	0.469313	0.173601	0	0.0848907	0.00733422	0.123935	0.131204	0	0	0	0.000380481	0.0093417
Aruba	0	0	0	0	0	0	0	0	0	0	0	0	0
Australia	0.00359057	0.500463	0.236261	0.0609509	0.00324112	0.0852029	0.00162793	0.00896856	0.0194186	0	0.000805311	0.0180539	0.0614157
Austria	0	0.260662	0.377137	0.110362	0.0107961	0.0359913	0.0193936	0.0549649	0.0154384	0	0.00490211	0.0747743	0.0355787
Azerbaijan	0.00508714	0.540531	0.120993	0.013306	0.0749878	0.0065433	0.0470721	0.061869	0.0956634	0	0.0197725	1.6143e-05	0.0141583
Bahamas	0	0	0.0216054	0	0.33818	0.0235424	0.0336518	0.236809	0	0	0	0	0.346212
Bahrain	0	0	0	0	0.388868	0.00408163	0.00111317	0.542857	0	0	0.0630798	0	0
Bangladesh	0.780935	0.0310783	0.0019454	0.0254655	0.0190422	0.0314424	0.0180156	0.0113179	0.0142252	0.028691	0	0.00165138	0.03619
Barbados	0	0	0.00939137	0	0.0958113	0.056532	0.0275541	0.036013	0.0460631	0	0	0	0.728635
Belarus	0	0.13575	0.244341	0.0998282	0.0217945	0.048871	0.16315	0.0206591	0.0202395	0.0202395	0.00155499	0.21054	0.0130323
Belgium	0	0.377522	0.151786	0.0118012	0.081809	0.00293661	0.107349	0.0290153	0.0223508	0.0221241	0.000358919	0.0172934	0.175653
Belize	0.0473581	0	0.192445	0.00476707	0.0119034	0.111647	0.00434625	0.335321	0.00368699	0	0.00391895	0	0.284606
Benin	0.0123908	0	0.401619	0.00227578	0.0348325	0.0576661	0.160432	0.0135782	0.21238	0	0.0773175	0.0197475	0.00776064
Bermuda	0	0	0	0	0.748485	0	0.190909	0.0606061	0	0	0	0	0
Bhutan	0.23883	0.0412086	0.315633	0.00746109	0.0128911	0.0200808	0.0456739	0.0818981	0.0393741	0.000708734	0	0.0871742	0.109066
Bolivia	0.0662198	0.0519854	0.166777	0.432636	0.0413169	0.0124003	0.0790682	0.0410909	0.0390621	0	0.00959333	0.014791	0.0450583
Bosnia and Herzegovina	0	0.197344	0.410758	0.0131808	0.206801	0.0238613	0.0719178	0.0526031	0	0	0.00419312	0.00740127	0.0119397
Botswana	0	0.00177647	0.7763	0.0170134	0.0124734	0.115361	0.0403765	0.00847185	0.00839975	0	0	0.0198277	0
Brazil	0.0433974	0.0174495	0.211285	0.422272	0.00643554	0.0674418	0.029923	0.0374546	0.0221726	0.00308084	0.0101107	0.000827961	0.128149
British Virgin Islands	0	0	0	0	0	0	0	1	0	0	0	0	0
Brunei	0.028511	0	0	0	0.68465	0	0.0292338	0.0573099	0.00578887	0	0	0	0.194506
Bulgaria	0.00120796	0.331062	0.246881	0.248375	0.0486927	0.0126259	0.0164561	0.056026	0.00791652	0	0.00257248	0.0120365	0.0161486
Burkina Faso	0.0135234	0	0.449837	0.001145	0.00726255	0.0840498	0.0029503	0.00347555	0.130485	0	0.0030097	0.302168	0.00209371
Burundi	0.0198383	0.0134045	0.17215	0.000389016	0.0199482	0.235751	0.192772	0.282901	0.0152377	0	0	0.0075259	0.0400822
Cambodia	0.851202	0	0.0271446	0.0134237	0.028757	0.00877856	0.00951474	0.021386	0.0154295	7.97528e-05	0.000613483	0	0.0236705
Cameroon	0.00716408	0.000134767	0.208722	0.00270366	0.0886331	0.0676848	0.107425	0.0849785	0.158464	5.19624e-05	0	0.0139478	0.260091
Canada	0	0.340229	0.227704	0.288169	0.00387608	0.0834584	0.00564208	0.00255878	0.0284726	0.00162984	0	0.0168299	0.00143142
Cape Verde	0	0	0.46706	0	0.011126	0.455449	0.0157455	0.0158756	0.0221218	0	0	0	0.0126224
Cayman Islands	0	0	0	0	0.133333	0	0.0952381	0.771429	0	0	0	0	0
Central African Republic	0.0213127	0	0.198235	0	0.00954571	0.0378516	0.332846	0.0711847	0.265336	0.00151406	0	0.0141944	0.0479793
Chad	0.0377999	0.00100993	0.282841	0	0.00301682	0.0520419	0.0290107	0.00921443	0.2781	0	0	0.30577	0.00119525
Channel Islands	0	0	0	0	0	0	0	0	0	0	0	0	0
Chile	0.0199632	0.225226	0.249963	0.026763	0.0779559	0.0467595	0.0465444	0.220708	0.00553015	0.0124697	0.0105585	0.000883176	0.056675
China	0.198807	0.138582	0.1903	0.122232	0.101086	0.0195768	0.0633802	0.05294	0.0651118	0.00153081	0.0018484	0.0183822	0.0262232
Colombia	0.13323	0.00598203	0.165352	0.00762259	0.0247403	0.0311767	0.0991226	0.168696	0.0540219	0.00470296	3.2683e-05	0	0.30532
Comoros	0.178676	0	0.019757	0	0.0093315	0.162632	0.14146	0.106603	0.267748	0	0	0	0.113793
Congo	0.00934461	0	0.0363627	0	0.044725	0.0417917	0.391569	0.118626	0.214583	0	0	0.0117173	0.131281
Congo, Democratic Republic of	0.0901535	0.00187837	0.273723	0.00395234	0.0109423	0.0557854	0.324847	0.0640924	0.132455	0.00118989	0	0.00812667	0.0328541
Cook Islands	0	0	0	0	0.0396748	0	0.104065	0.137236	0.715447	0	0	0	0.00357724
Costa Rica	0.148364	0	0.0201933	0	0.0317573	0.0624909	0.0509017	0.267746	0.090127	0.00222986	0.00707474	0	0.319116
Côte d'Ivoire	0.069407	0	0.0633094	0.000423494	0.0241484	0.00552586	0.132841	0.0859646	0.0931591	0	0.0277913	0.0127702	0.48466
Croatia	0	0.241385	0.394091	0.121238	0.0452964	0.00685066	0.0578788	0.0896433	0.0133713	0	0.00300787	0.00296883	0.0242697
Cuba	0.0953783	0	0.0549806	0	0.082881	0.0470636	0.0754797	0.107403	0.0163544	0.0092594	0	0	0.5112
Cyprus	0	0.0611488	0.430988	0	0.039794	0.00719698	0.0604326	0.273861	0.0685178	0	0.0353897	0	0.0226714
Czech Republic	0	0.401245	0.234117	0.204434	0.0119694	0.0154618	0.0263482	0.0181191	0.0213168	0.00323042	0.00163729	0.0344757	0.0276455
Denmark	0	0.357714	0.428241	0.078575	0.00531337	0.0189955	0.0203295	0.00395103	0.0026517	0	0	0.0531248	0.0311043
Djibouti	0	0	0.000551204	0	0.313553	0.666299	0	0	0	0	0	0	0.019597
Dominica	0	0	0.00614812	0	0.0348243	0.00873034	0.142596	0.501509	0.167331	0	0	0	0.138861
Dominican Republic	0.151354	0	0.0313984	0	0.0397946	0.0742264	0.0351842	0.116795	0.0576474	0.000765257	0.00647525	0	0.48636
Ecuador	0.142	0.00942559	0.188382	0.0343793	0.0299328	0.0274515	0.0273501	0.173434	0.0540594	0.00728427	0	0.000548278	0.305754
Egypt	0.132598	0.263437	0.221086	0.00407976	0.120738	0.0291094	0.0173855	0.0832262	0.0742444	0.00320033	0.00130622	0.00260842	0.0469804
El Salvador	0.0118142	0	0.465994	0.00236246	0.0141396	0.106933	0.00674506	0.0335426	0.0303223	0.00974211	0.00473575	0	0.313669
Equatorial Guinea	0	0	0	0	0	0	0.324492	0.0937224	0.0530504	0.0159151	0	0	0.512821
Eritrea	0	0.0713373	0.467791	0	0.0206078	0.153777	0.0730641	0.000655704	0.0966451	0	0	0.11378	0.0023418
Estonia	0	0.170638	0.516742	0.0989588	0.0117863	0.00886764	0.0704034	0.02653	0.000148098	0.000148098	0	0.0957783	0
Ethiopia	0.000888394	0.146849	0.355071	0.00247216	0.0208042	0.0949103	0.0499196	0.00480668	0.0381359	0.0195722	0.00505089	0.211714	0.0498064
Faroe Islands	0	0	0	0	0	0	1	0	0	0	0	0	0
Fiji Islands	0.0406615	0	0.00287931	0	0.0192659	0.00576176	0.0564292	0.0143396	0.388919	0	0	0	0.471744
Finland	0	0.116835	0.716593	0.0569399	0.00726818	0.00374241	0.0231741	0.00599649	0	0	0	0.0462763	0.0231741
France	0.00139902	0.369581	0.233072	0.194713	0.0309225	0.0305221	0.0105471	0.0667789	0.00613426	0.00409454	0.00159415	0.0223824	0.028259
French Guiana	0.638035	0	0.00271374	0	0.0786163	0	0.138369	0.134472	0.00355807	0	0	0	0.00423579
French Polynesia	0	0	0	0	0.0283714	0	0.0409203	0.0403746	0.863872	0	0	0	0.0264618
Gabon	0.00308437	0	0.0898776	0.0107961	0.0256625	0.00143794	0.374345	0.283898	0.105449	0	0	0	0.105449
Gambia	0.0675247	0	0.133359	0	0.00579183	0.0340696	0.0085174	0.00306626	0.450925	0	0	0.296746	0
Georgia	0	0.164534	0.33109	0.0680361	0.0671945	0.0125704	0.0535878	0.222888	0.000796592	0	0.0265005	0.00261535	0.0501869
Germany	0	0.30455	0.261454	0.157197	0.00949527	0.0150167	0.0287532	0.0372795	0.0103062	0	0.000566791	0.130482	0.0448993
Ghana	0.0271833	0	0.211314	0	0.0255595	0.0275021	0.226181	0.0584677	0.0841565	0	0.0038503	0.0381363	0.297649
Greece	0.0065624	0.281496	0.119244	0.0114765	0.0437289	0.00758049	0.0147778	0.0908846	0.361328	0	0.0211996	0.00489571	0.0368266
Grenada	0	0	0.0202096	0	0.019068	0.0417976	0.052437	0.201388	0.168572	0	0	0	0.496528
Guadeloupe	0	0	0	0	0.0790085	0.00129099	0.075738	0.335098	0.00516396	0	0	0	0.503701
Guam	0	0	0.000989954	0	0.0183761	0	0.0105586	0.0213203	0.944186	0	0.00456864	0	0
Guatemala	0.00986181	0.00328731	0.388258	0.00974667	0.0356463	0.094426	0.0115354	0.0429522	0.0538986	0.000344621	0.00289481	0	0.347148
Guinea	0.319592	0	0.114414	0	0.059429	0.0242491	0.0676428	0.0873715	0.195458	0.00041037	0.000559595	0.104311	0.0265621
Guinea-Bissau	0.200349	0	0.129529	0	0.0102183	0.00771585	0.0262756	0.0388816	0.0788268	0	0.437927	0.0698597	0.000417073
Guyana	0.555376	0	0.0135141	0	0.0442922	0.00764507	0.0409525	0.0514857	0.0840511	0	0	0	0.202684
Haiti	0.0494704	0	0.412391	0	0.0317008	0.0925684	0.16124	0.13159	0.0437967	0.00856359	0	0	0.0686792
Honduras	0.00352672	0.00239776	0.444269	0.00247553	0.0217378	0.125503	0.00455718	0.0686135	0.0399312	0	0.00124769	0	0.28574
Hungary	0.000870363	0.276764	0.408163	0.163808	0.0224759	0.00817666	0.0116294	0.0460394	0.00290693	1.44301e-05	0.00224165	0.0385912	0.0183186
Iceland	0	0	0	0	0.0722071	0	0.927793	0	0	0	0	0	0
India	0.246242	0.157317	0.0888196	0.108623	0.0292253	0.104171	0.00897309	0.020328	0.113595	0.00543788	0.00383101	0.0696033	0.043833
Indonesia	0.395731	0	0.117198	0.0151434	0.0263563	0.0100624	0.0476818	0.0222555	0.161972	0.000204047	0.0226116	0	0.180784
Iran	0.0495863	0.490034	0.142948	0.0141338	0.0427147	0.0789564	0.0131291	0.0873501	0.0232191	0	0.0339412	0.000855255	0.0231319
Iraq	0.0308777	0.39904	0.333608	0.0229337	0.0990195	0.0305442	0.0111752	0.0553194	0.013243	0	0.000856525	0.00115357	0.00222927
Ireland	0	0.241255	0.588869	0.0115896	0.0173209	0.00427255	0.0384529	0.00585339	0	0	0	0.000569673	0.0918171
Isle of Man	0	0	0	0	0	0	0	0	0	0	0	0	0
Israel	0	0.258966	0.0365097	0.0632775	0.179445	0.0345195	0.0406357	0.24519	0.124575	0	0.0116302	0	0.00525145
Italy	0.0266605	0.281081	0.183364	0.0849644	0.0671119	0.00874743	0.00926728	0.152821	0.126996	0.000343001	0.0212253	0.00104316	0.0363745
Jamaica	7.82811e-05	0	0.00844526	0	0.0674722	0.0167148	0.0746373	0.242573	0.300231	0.00365566	0	0	0.286193
Japan	0.521173	0.0789301	0.0190128	0.0522319	0.129228	0.0161688	0.048336	0.065874	0.00306463	0	0.00749132	0.0106978	0.0477912
Jordan	0	0.129052	0.0883176	0	0.17968	0.021494	0.0225822	0.142453	0.393624	0	0.00294497	0.000983707	0.0188687
Kazakhstan	0.00574688	0.766915	0.113427	0.0576413	0.00864947	0.00131699	0.00997775	0.00446772	0.0157725	0	4.38996e-05	0.0143552	0.001687
Kenya	0.00393751	0.0477253	0.425196	0.00366398	0.0317148	0.253677	0.0512269	0.0322351	0.040508	0.00484861	0.000945479	0.0205295	0.0837924
Kiribati	0	0	0	0	0.0137135	0	0.0382533	0.0350054	0.902201	0	0.0108264	0	0
North Korea	0.200994	0.0238711	0.188008	0.172656	0.10853	0.119302	0.0740375	0.0575457	0.00666688	0.00631599	0.00336853	0.0217551	0.0169479
South Korea	0.517386	0.00239399	0.0509403	0.0514707	0.196481	0.00942408	0.0204729	0.0812123	0.0354933	6.29051e-05	0.019523	0.00294755	0.0121924
Kuwait	0	0.0263456	0.148667	0	0.52264	0	0.0949863	0.20578	0.000718505	0	0	0	0.000862206
Kyrgyzstan	0.00730537	0.498174	0.115244	0.12122	0.0475628	0.00913533	0.0636649	0.0460162	0.0515371	0	0.00450676	0.00031743	0.0353168
Laos	0.720184	0	0.0518645	0.00578249	0.0922623	0.0129596	0.0274641	0.0218855	0.0214563	0.000429127	0	0	0.0457123
Latvia	0	0.323195	0.344307	0.0195768	0.0192112	0.00395369	0.0965829	0.0260793	0.00433023	0.00301233	0	0.135841	0.0239104
Lebanon	0	0.175919	0.0403525	0.000605415	0.108655	0.0360325	0.0493745	0.269514	0.222351	0	0.0302274	0	0.0669694
Lesotho	0	0.163085	0.723722	0	0.00975568	0.0751793	0.0181658	0.0100921	0	0	0	0	0
Liberia	0.355654	0	0	0.0154913	0.0329304	0.0105916	0.141928	0.0609501	0.051225	0	0.00481438	0	0.326415
Libya	0	0.266871	0.24893	0	0.0974739	0.0190487	0.0133257	0.0740066	0.199184	0	0.0729406	0.00729406	0.000925784
Liechtenstein	0	0	0	0	0	0	0	0	0	0	0	0	0
Lithuania	0	0.293382	0.301069	0.0610071	0.0159378	0.028958	0.0797256	0.0307815	0.00700243	0.00627301	0	0.154272	0.0215908
Luxembourg	0	0.305034	0.337707	0.115757	0.00192034	0.0110355	0.0212261	0.0904095	0	0	0.00179232	0.115118	0
Madagascar	0.491625	0.00207544	0.0718685	1.69403e-05	0.0136903	0.0317966	0.164878	0.0521678	0.0383032	0.00769488	0.00521521	0	0.120669
Malawi	0.0178092	0.00118968	0.55529	0.00167201	0.00963369	0.141097	0.114012	0.0272414	0.0676425	0.000143075	0.000635887	0.0108918	0.0527418
Malaysia	0.132386	0	0.00547404	0	0.00523701	0	0.00820741	0.0151914	0.578858	0	0.00119691	0	0.253449
Maldives	0	0	0	0	0.250066	0.0118452	0.137536	0.131614	0.421163	0	0.0421163	0.000658068	0.00500132
Mali	0.132178	0.00126258	0.285203	0.000374747	0.0166584	0.08244	0.00285656	0.0137078	0.140281	0.000582318	0.000436739	0.321431	0.0025884
Malta	0	0.22246	0.0484238	0	0.415408	0.0628103	0.153412	0.0973129	0.000172083	0	0	0	0
Marshall Islands	0	0	0	0	0	0	0	0	1	0	0	0	0
Martinique	0	0	0	0	0.0826545	0.119789	0.0979875	0.525491	0.0239578	0	0	0	0.15012
Mauritania	0.0633273	0.00179779	0.568257	0	0.0245878	0.264041	0.00744256	0.0153229	0.0213974	0	0	0.0338254	0
Mauritius	0	0	0.000998962	0	0.0689827	0	0.00847519	0.00944935	0.00758627	0.00127858	0	0	0.903229
Mayotte	0	0	0	0	0	0	0	0	0	0	0	0	0
Mexico	0.00386921	0.0394544	0.622387	0.00468413	0.0354722	0.0992918	0.00445844	0.0637103	0.0300964	0.00381502	0.00550283	9.73335e-05	0.0871613
Micronesia	0.416693	0	0.208717	0	0	0	0	0	0	0	0	0	0.37459
Moldova	0	0.194068	0.225449	0.346303	0.0254991	0.0215957	0.0279127	0.114316	0	0	0.00219716	0.0058008	0.0368591
Mongolia	0	0.910186	0.020961	0	0.0237512	0.0066307	0.0348465	0.000309433	0	0	0.00331535	0	0
Montserrat	0	0	0.0443721	0	0.449373	0	0.142207	0.29579	0.0682591	0	0	0	0
Morocco	0.000788624	0.440058	0.323706	0.00874756	0.0209573	0.0477976	0.00806101	0.0373738	0.0737833	0.000328822	0.0187823	0.00160465	0.0180116
Mozambique	0.0550065	0.000457368	0.432087	0.0054753	0.00485005	0.0997762	0.218626	0.0118293	0.136229	0.00208834	0.0116019	0.0125449	0.00942792
Burma	0.527271	0.00654465	0.0186102	0.042169	0.0202721	0.168047	0.00287121	0.0219682	0.137757	0.00265081	0	0.0208673	0.0309712
Namibia	0	0.00423719	0.199529	0.000409488	0.0075479	0.0304393	0.0773879	0.00722287	0.0110433	0	0	0.662183	0
Nauru	0	0	0	0	0.142857	0	0	0.0952381	0.761905	0	0	0	0
Nepal	0.357397	0.147468	0.205204	0.00408529	0.0301531	0.0560829	0.0280104	0.0177574	0.0767401	0.00285466	0.000196399	0.0517413	0.0223084
Netherlands	0	0.233922	0.114215	0.00189984	0.113771	0.00472758	0.28397	0.0377387	0.00782886	0.00693378	0	0.0198558	0.175138
New Caledonia	0	0.000512966	0.110182	0	0.182399	0.00266925	0.316751	0.152592	0.222437	0	0	0	0.0124565
New Zealand	0	0.206379	0.296804	0.0110069	0.165598	0.0701978	0.0446081	0.169964	0.00171214	0.0205457	0	0.011985	0.0011985
Nicaragua	0.10572	0	0.385259	0.00546248	0.0124753	0.236802	0.00861686	0.0277027	0.0406067	0.00531905	0	0	0.172036
Niger	0.00261568	0.000910467	0.234042	0	0.00523593	0.235416	0.000945251	0.000905342	0.0421246	0	0	0.476274	0.00153104
Nigeria	0.0644106	0.00194395	0.267901	0.0126204	0.0310208	0.0842772	0.172264	0.0378713	0.148982	2.27592e-05	0.00595152	0.135349	0.0373863
Niue	0	0	0	0	0.00343171	0	0.132922	0.148707	0.714939	0	0	0	0
Northern Mariana Islands	0	0	0	0	0	0	0	0	0	0	0	0	0
Norway	0	0.180361	0.729374	0.0167605	0.0131491	0	0.0382069	0.012615	0	0	0	0.00953302	0
Occupied Palestinian Territory	0	0.138837	0.0502423	9.70288e-05	0.104976	0.0342546	0.0108365	0.106181	0.515141	0	0.0350715	0.000639078	0.00372332
Oman	0	0.00919921	0.038633	0	0.166207	0	0.0125705	0.749618	0	0	0	0.0189097	0.0048625
Pakistan	0.121679	0.428933	0.0665485	0.0235609	0.0173958	0.0762609	0.00664237	0.0300895	0.152077	0.000151352	0.000771815	0.0189847	0.0569053
Palau	0	0	0	0	0	0	0	0	0	0	0	0	0
Panama	0.316368	0	0.210977	0.000712184	0.029979	0.0655423	0.0244118	0.105907	0.0345486	0	0	0	0.211554
Papua New Guinea	0.000402872	0	0.00251588	0	0.0410731	0.00537536	0.195287	0.161024	0.357999	0	0.0105357	0	0.225787
Paraguay	0.00858311	0.0561051	0.106581	0.604547	0.0142182	0.0202946	0.065014	0.0128245	0.0814723	0	0	0	0.0303604
Peru	0.111833	0.0615407	0.241738	0.00124207	0.0686216	0.0650517	0.16188	0.102761	0.0417795	7.63966e-05	0.00113795	0.0134884	0.128849
Philippines	0.340425	0	0.192734	9.6734e-05	0.0450366	0.0060786	0.0291006	0.0713568	0.251135	0.0089853	0.00232278	0	0.0527274
Poland	0	0.234794	0.154551	0.0540091	0.0205159	0.0115767	0.10262	0.0320661	0.00127481	0.00034217	0.000123083	0.35814	0.0299864
Portugal	0.0146707	0.139138	0.152773	0.0442427	0.0479044	0.0213505	0.0342486	0.238511	0.209072	0	0.0483914	0.0387967	0.0109012
Puerto Rico	0	0	0.0042596	0	0.0777754	0.00263788	0.0313353	0.289595	0.0151216	0	0	0	0.579275
Qatar	0	0.00552397	0.197753	0	0.445404	0	0.000399226	0.323373	0	0	0	0.0266151	0.000931528
Réunion	0.00100914	0	0.0344637	0	0.16553	0.0341663	0.00544305	0.149507	0.0182613	0.00101321	0	0	0.590606
Romania	0.000174376	0.240211	0.440166	0.18363	0.0326624	0.00473781	0.0324305	0.0514158	0.000624863	0.000103245	0.000245724	0.00213282	0.0114648
Russia	0.00296843	0.407645	0.205891	0.141698	0.015999	0.0147101	0.0593376	0.0150941	0.00419527	0.00240213	0.000445621	0.115446	0.0141676
Rwanda	0.00336342	0.0101059	0.188999	0.0194118	0.0297116	0.222499	0.261541	0.227517	0.00824758	0	0	0.00306305	0.0255397
Saint Helena	0	0	0	0	0	0	0	0	0	0	0	0	0
Saint Kitts and Nevis	0	0	0	0	0.00670241	0.0469169	0.081546	0.0446828	0.0516086	0	0	0	0.768543
Saint Lucia	0	0	0	0	0.00992204	0.00141743	0.122608	0.569809	0.248051	0	0	0	0.0481928
Saint Pierre and Miquelon	0	0	0	0	0	0	0	0	0	0	0	0	0
Saint Vincent and Grenadines	0	0	0.0158228	0	0.0371602	0.0275862	0.194726	0.456551	0.06572	0	0	0	0.202434
Samoa	0	0	0	0	0.0254343	0	0.108339	0.211727	0.587153	0	0	0	0.0673467
San Marino	0	0	0	0	0	0	0	0	0	0	0	0	0
Sao Tome and Principe	0	0	0.02443	0	0.0250146	0	0.076503	0.0948471	0.273076	0	0	0	0.506129
Saudi Arabia	0	0.307096	0.383686	0	0.0815221	0.00440882	0.0148915	0.198243	0.00343478	0	0	0.0067178	0
Senegal	0.0422536	0	0.105328	0	0.0105853	0.055979	0.0121075	0.00692772	0.432	0	0.0102774	0.321363	0.00317838
Serbia and Montenegro	0	0.231155	0.414251	0.143456	0.0489197	0.0155103	0.0320834	0.089401	0.00105139	2.24222e-05	0.00423872	0.00184968	0.0180612
Seychelles	0	0	0	0	0.0533667	0	0.00625391	0.0961017	0.145925	0	0	0	0.698353
Sierra Leone	0.420563	0	0.0330663	0	0.0503135	0.137292	0.103613	0.0594223	0.0829301	0	0	0.0119554	0.100845
Singapore	0	0	0	0	0.940439	0	0.0031348	0.00940439	0.0470219	0	0	0	0
Slovakia	0	0.344622	0.297023	0.19656	0.0287261	0.0165648	0.0211971	0.02704	0.00632224	9.16267e-05	0.0023494	0.0336121	0.0258912
Slovenia	0	0.272481	0.421117	0.00171993	0.0192906	0.00211207	0.0587181	0.131007	0.0038437	0	0.000610007	0.0221833	0.0669171
Solomon Islands	0.0210224	0	0	0	0.00653303	0.0405498	0.123752	0.0210258	0.690849	0	0.00375461	0	0.0925136
Somalia	0.000554693	0.00525907	0.767443	0	0.0153929	0.0701915	0.00929729	0.0256507	0.098268	0	0	0	0.00794272
Republic of South Africa	0.000221183	0.12104	0.575619	0.127351	0.0171015	0.0134668	0.00928814	0.0402935	0.0202395	0.000846674	0.000403178	0.00990474	0.0642242
Spain	0.00866879	0.174295	0.294102	0.0897791	0.0266758	0.0311864	0.00818718	0.124902	0.164585	0.00128317	0.0482425	0.0122971	0.0157956
Sri Lanka	0.419899	0	0.0132408	0.000516252	0.0362322	0.0122169	0.0195345	0.0484708	0.218032	0	0.0108698	0.00317702	0.21781
Sudan	0.000539373	0.00886145	0.44564	0.00048687	0.0153641	0.0134891	0.0066884	0.0111526	0.314993	0	0	0.176744	0.00604147
Suriname	0.794156	0	0.000361665	0.000953187	0.0226431	0.0038857	0.00506908	0.0811229	0.0323573	0	0	0	0.0594513
Swaziland	0.000347502	0.00177406	0.440062	0	0.00631827	0.0403937	0.0583225	0.0681563	0.182582	0	0.00388816	0	0.198156
Sweden	0	0.28797	0.484658	0.0479375	0.0117095	0.0189713	0.0217291	0.00370616	0.00703986	0	0	0.0796369	0.0366416
Switzerland	0	0.348604	0.282697	0.070955	0.0361789	0.00886603	0.0486257	0.0830658	0	0	0.00859112	0.0490725	0.063344
Syria	0	0.406153	0.281493	0.00203619	0.0202731	0.056528	0.00478026	0.0402765	0.160498	0	0.0109623	0.000734359	0.0162656
Tajikistan	0.0273594	0.45115	0.0502704	0.00625738	0.0440785	0.0112582	0.0275251	0.111057	0.259394	0	0.00724033	0.0003015	0.00410861
Tanzania	0.0665209	0.0113627	0.508846	0.00939523	0.018383	0.0765958	0.126383	0.0390429	0.0799756	0.00425777	0.00959947	0.0269885	0.0226488
Thailand	0.566801	7.40547e-05	0.0681879	0.0240833	0.0185954	0.0179284	0.0614417	0.0429164	0.0404736	0.00108004	0.0020873	0.00139153	0.15494
Macedonia	0.0107358	0.368464	0.229668	0.0460717	0.141877	0.0295666	0.0348572	0.116947	0	0	0.00646481	0.0153467	0
East Timor	0.103469	0	0.353923	0.00549296	0.0405423	0.0234801	0.13201	0.0025515	0.0208712	0	0	0	0.31766
Togo	0.0278961	0	0.45785	0	0.017611	0.101206	0.133235	0.00519267	0.147879	0	0.000173869	0.055572	0.0533846
Tokelau	0	0	0	0	0	0	0.0257649	0.00805153	0.966184	0	0	0	0
Tonga	0	0	0	0	0.285617	0	0.108819	0.151254	0.437099	0	0	0	0.0172108
Trinidad and Tobago	0.035997	0	0.00609911	0	0.0349497	0.00789692	0.00785001	0.153716	0.0664592	0	0	0	0.687032
Tunisia	0	0.247693	0.112024	0.00834376	0.0382671	0.0281831	0.0061931	0.0580216	0.416296	0	0.0668346	0.0116891	0.00645519
Turkey	0.00396932	0.433056	0.214933	0.0346804	0.0485268	0.0733373	0.00975337	0.0486606	0.064498	0	0.0233995	0.00753952	0.0376464
Turkmenistan	0.0518431	0.496331	0.030684	0	0.0304179	0.00233087	0.00874078	0.03001	0.334772	0	0.00111882	0	0.0137522
Tuvalu	0	0	0	0	0.0262467	0	0	0.0288714	0.944882	0	0	0	0
Uganda	0.0142551	0.00176883	0.163884	0.0305254	0.0139131	0.134808	0.15753	0.267769	0.099379	0	0	0.0590736	0.0570951
Ukraine	0.000789292	0.250003	0.258048	0.269345	0.024458	0.0151146	0.0661976	0.0187756	0.00198065	0.000925386	0.000675776	0.0630521	0.0306345
United Arab Emirates	0	0.000280978	0	0	0.178544	0	0.00373789	0.817032	0	0	0.000178409	0	0.000226275
United Kingdom	0	0.454334	0.257631	0.12151	0.0277214	0.0416393	0.0332954	0.0052007	0.0148425	0.00361034	0	0.00505448	0.0351607
United States	0.0125395	0.196522	0.391702	0.289856	0.0128087	0.00747357	0.00524916	0.0117104	0.0552101	0	0.00329907	0.00300625	0.0106226
Uruguay	0.161808	0.227727	0.183083	0.349392	0.0154151	0.00584495	0.0132598	0.0324905	0.00527731	0	0	0.00248344	0.0032196
US Virgin Islands	0	0	0	0	0	0	0	0	0	0	0	0	0
Uzbekistan	0.0424763	0.418318	0.0278452	0.00393134	0.0422953	0.00185105	0.0132363	0.0603114	0.379585	0.000507138	0.0024799	0.0011157	0.00604762
Vanuatu	0	0	0.0184663	0	0.00760191	0	0.0564384	0.0185441	0.863854	0	0	0	0.0350955
Venezuela	0.0803723	0.000876819	0.407477	0.0045168	0.0343182	0.0183057	0.045585	0.115234	0.0606252	0.00546749	0	0	0.227221
Vietnam	0.628418	0	0.054511	0.0150808	0.043333	0.0263673	0.0398052	0.0344137	0.0358224	0.00113309	0.0151665	0.000145464	0.105803
Wallis and Futuna Islands	0	0	0	0	0.0382505	0	0.0874758	0.211588	0.661717	0	0	0	0.000968367
Western Sahara	0	0	0	0	0	0	0	0	0	0	0	0	0
Yemen	0	0.0954944	0.508456	0	0.0479466	0.0494528	0.0163689	0.0892812	0.0562377	0	0.000173013	0.0993054	0.0372842
Zambia	0.0115075	0.0144242	0.53548	0.0410759	0.0278486	0.0254491	0.123319	0.0115757	0.136132	0	0	0.0475201	0.0256673
Zimbabwe	0.000100735	0.0238493	0.586091	0.0302195	0.00674046	0.0214621	0.0134471	0.0127486	0.206023	0.000986226	0.000313087	0.048109	0.0499105
