# Supplementary material for: Projecting Global Land-Use Change and Its Effect on Ecosystem Service Provision and Biodiversity with Simple Models
Source: PLoS One. 2010 Dec 15;5(12):e14327. doi: 10.1371/journal.pone.0014327 (PMC3002265; doi:10.1371/journal.pone.0014327)
Supplement: Table S18 — Alternative 2015 crop mix by country: q = projected 2015 crop mix. (0.07 MB XLS) [file pone.0014327.s025.xls]

## Sheet: Sheet1
Table S18. Alternative 2015 crop mix by country: q = projected 2015 crop mix
Country	Rice	Wheat	Coarse grains	Oil seeds	Vegetables & melons	Pulses	Roots and tubers	Fruit excl. melons	Other oil crops	Fiber crops	Treenuts	Other cereals	Other
Afghanistan	0.0451633	0.743402	0.103358	0.00394107	0.0180983	0.0099946	0.00378174	0.0260157	0.0338466	0	0.00343058	0.00729336	0.00167477
Albania	0	0.399122	0.231329	0.0114041	0.0709452	0.07854	0.0295497	0.0631793	0.0865754	0	0.00648019	0.0033697	0.0195054
Algeria	4.85293e-05	0.557159	0.248769	0.0042473	0.0499143	0.0137643	0.0158136	0.0644422	0.0374618	0	0.00590644	2.17548e-06	0.00247135
American Samoa	0	0	0	0	0.0413204	0	0.336025	0.0902398	0.522441	0	0	0	0.00997388
Andorra	0	0	0	0	0	0	0	0	0	0	0	0	0
Angola	0.00245949	0.00181864	0.458328	0.00782809	0.0191778	0.0786736	0.245136	0.0218425	0.036959	0.000585426	0.00113048	0.0796305	0.0464304
Antigua and Barbuda	0	0	0.0172158	0	0.153156	0	0.0242045	0.555033	0.250391	0	0	0	0
Argentina	0.00824016	0.191821	0.159301	0.579966	0.00450265	0.00729671	0.00281879	0.0107107	0.017759	0.000101378	9.24762e-05	0.00400355	0.0133866
Armenia	0	0.481772	0.210785	0	0.0730888	0.00631458	0.106705	0.112964	0	0	0	0.000327584	0.00804298
Aruba	0	0	0	0	0	0	0	0	0	0	0	0	0
Australia	0.00328251	0.494764	0.276266	0.0609047	0.0026874	0.0706468	0.00134981	0.00743636	0.0161011	0	0.000667731	0.0149695	0.0509234
Austria	0	0.25483	0.436095	0.109053	0.00857475	0.028586	0.0154033	0.0436557	0.0122619	0	0.00389349	0.0593893	0.0282583
Azerbaijan	0.00484847	0.557105	0.147498	0.0138615	0.0648214	0.00565619	0.0406903	0.0534811	0.0826939	0	0.0170918	1.39544e-05	0.0122388
Bahamas	0	0	0.0302014	0	0.335209	0.0233356	0.0333561	0.234728	0	0	0	0	0.34317
Bahrain	0	0	0	0	0.388868	0.00408163	0.00111317	0.542857	0	0	0.0630798	0	0
Bangladesh	0.792072	0.0340872	0.00252379	0.0282313	0.0169682	0.0280177	0.0160534	0.0100851	0.0126758	0.025566	0	0.00147151	0.0322483
Barbados	0	0	0.0131934	0	0.0954436	0.0563151	0.0274484	0.0358748	0.0458863	0	0	0	0.725838
Belarus	0	0.141133	0.300468	0.104903	0.0190042	0.0426141	0.142262	0.0180141	0.0176483	0.0176483	0.0013559	0.183585	0.0113638
Belgium	0	0.400853	0.190628	0.0126652	0.0705712	0.00253322	0.0926031	0.0250296	0.0192806	0.019085	0.000309615	0.0149178	0.151524
Belize	0.0481342	0	0.250185	0.00529591	0.010973	0.102921	0.00400655	0.309112	0.00339881	0	0.00361264	0	0.262361
Benin	0.0117116	0	0.485541	0.00235113	0.0298606	0.049435	0.137533	0.0116401	0.182065	0	0.0662814	0.0169288	0.00665291
Bermuda	0	0	0	0	0.748485	0	0.190909	0.0606061	0	0	0	0	0
Bhutan	0.226333	0.0422311	0.382592	0.00772843	0.0110801	0.0172598	0.0392576	0.070393	0.0338428	0.00060917	0	0.0749279	0.0937445
Bolivia	0.0621928	0.052798	0.200347	0.444124	0.0351946	0.0105629	0.0673519	0.0350021	0.0332739	0	0.00817179	0.0125993	0.0383816
Bosnia and Herzegovina	0	0.194592	0.479067	0.0131367	0.171027	0.0197336	0.0594769	0.0435035	0	0	0.00346777	0.00612095	0.00987429
Botswana	0	0.00160181	0.827929	0.0155056	0.00943305	0.0872421	0.0305347	0.00640684	0.00635231	0	0	0.0149947	0
Brazil	0.0405115	0.017615	0.252276	0.43086	0.00544874	0.0571004	0.0253347	0.0317114	0.0187727	0.00260844	0.00856031	0.000701004	0.108499
British Virgin Islands	0	0	0	0	0	0	0	1	0	0	0	0	0
Brunei Darussalam	0.0313436	0	0	0	0.682654	0	0.0291486	0.0571428	0.005772	0	0	0	0.193939
Bulgaria	0.00110014	0.326055	0.287593	0.247249	0.0389609	0.0101025	0.0131672	0.0448285	0.00633431	0	0.00205834	0.00963084	0.0129211
Burkina Faso	0.0125702	0	0.534818	0.0011633	0.00612268	0.0708581	0.00248724	0.00293006	0.110005	0	0.00253733	0.254742	0.0017651
Burundi	0.020341	0.0148628	0.225771	0.000435977	0.018551	0.219239	0.17927	0.263086	0.0141704	0	0	0.00699877	0.0372748
Cambodia	0.852262	0	0.0347631	0.0146907	0.0261144	0.00797186	0.00864039	0.0194208	0.0140116	7.2424e-05	0.000557108	0	0.0214953
Cameroon	0.00726703	0.00014783	0.270806	0.00299763	0.0815433	0.0622707	0.0988319	0.078181	0.145788	4.78059e-05	0	0.0128321	0.239286
Canada	0	0.333064	0.263655	0.285133	0.00318244	0.0685232	0.00463241	0.00210088	0.0233773	0.00133817	0	0.0138181	0.00117527
Cape Verde	0	0	0.552758	0	0.00933689	0.382212	0.0132136	0.0133228	0.0185646	0	0	0	0.0105927
Cayman Islands	0	0	0	0	0.133333	0	0.0952381	0.771429	0	0	0	0	0
Central African Republic	0.0216874	0	0.258015	0	0.00880996	0.0349342	0.307191	0.0656981	0.244885	0.00139737	0	0.0131003	0.0442812
Chad	0.0372078	0.00107502	0.356107	0	0.00269333	0.0464614	0.0258999	0.00822637	0.24828	0	0	0.272982	0.00106709
Channel Islands	0	0	0	0	0	0	0	0	0	0	0	0	0
Chile	0.0193345	0.235888	0.309651	0.0283313	0.0663315	0.039787	0.0396039	0.187797	0.00470552	0.0106103	0.00898403	0.000751481	0.0482239
China	0.192411	0.14504	0.235577	0.129304	0.0859523	0.016646	0.0538914	0.0450142	0.0553638	0.00130163	0.00157167	0.0156302	0.0222973
Colombia	0.135485	0.00657841	0.215077	0.00847266	0.0228186	0.0287551	0.0914234	0.155593	0.0498258	0.00433766	3.01444e-05	0	0.281605
Comoros	0.191928	0	0.027145	0	0.00909121	0.158444	0.137817	0.103858	0.260853	0	0	0	0.110863
Congo	0.010142	0	0.0504793	0	0.044026	0.0411386	0.385449	0.116772	0.211229	0	0	0.0115342	0.129229
Congo, Democratic Republic of	0.0885354	0.00199481	0.343827	0.00424246	0.00974631	0.0496879	0.289341	0.057087	0.117977	0.00105984	0	0.0072384	0.0292631
Cook Islands	0	0	0	0	0.0396748	0	0.104065	0.137236	0.715447	0	0	0	0.00357724
Costa Rica	0.159825	0	0.0278238	0	0.0310281	0.061056	0.0497329	0.261598	0.0880575	0.00217866	0.0069123	0	0.311788
Côte d'Ivoire	0.0740682	0	0.0864153	0.000493976	0.0233729	0.0053484	0.128575	0.083204	0.0901674	0	0.0268989	0.0123601	0.469096
Croatia	0	0.233424	0.450757	0.1185	0.0367377	0.00555624	0.0469427	0.0727053	0.0108448	0	0.00243953	0.00240787	0.019684
Cuba	0.101866	0	0.0751079	0	0.0802847	0.0455893	0.0731153	0.104039	0.0158421	0.00896935	0	0	0.495186
Cyprus	0	0.0621734	0.518312	0	0.0328713	0.00594498	0.0499197	0.226219	0.0565983	0	0.0292333	0	0.0187274
Czech Republic	0	0.395337	0.272835	0.20359	0.00958105	0.0123766	0.0210908	0.0145037	0.0170633	0.00258583	0.00131059	0.0275965	0.0221292
Denmark	0	0.339479	0.480701	0.0753713	0.00409666	0.0146457	0.0156743	0.00304629	0.00204449	0	0	0.0409598	0.0239817
Djibouti	0	0	0.000777163	0	0.313482	0.666149	0	0	0	0	0	0	0.0195926
Dominica	0	0	0.0086486	0	0.0347367	0.00870837	0.142237	0.500248	0.16691	0	0	0	0.138511
Dominican Republic	0.162268	0	0.0430568	0	0.0386954	0.0721763	0.0342124	0.113569	0.0560552	0.000744121	0.00629641	0	0.472927
Ecuador	0.142238	0.0102099	0.241359	0.0376405	0.027194	0.0249397	0.0248476	0.157565	0.0491131	0.00661777	0	0.000498111	0.277778
Egypt	0.126491	0.271758	0.26976	0.00425388	0.104462	0.0251855	0.015042	0.0720075	0.0642364	0.00276893	0.00113014	0.00225681	0.0406476
El Salvador	0.0109198	0	0.550914	0.00238673	0.0118534	0.0896434	0.00565446	0.0281192	0.0254196	0.00816693	0.00397003	0	0.262952
Equatorial Guinea	0	0	0	0	0	0	0.324492	0.0937224	0.0530504	0.0159151	0	0	0.512821
Eritrea	0	0.0705488	0.547186	0	0.017093	0.127549	0.0606023	0.000543867	0.0801613	0	0	0.0943733	0.00194238
Estonia	0	0.161674	0.579092	0.0947684	0.00907248	0.00682584	0.0541928	0.0204214	0.000113998	0.000113998	0	0.073725	0
Ethiopia	0.000833975	0.149074	0.426341	0.00253661	0.0177131	0.0808086	0.0425025	0.0040925	0.0324696	0.0166641	0.00430043	0.180257	0.0424061
Faroe Islands	0	0	0	0	0	0	1	0	0	0	0	0	0
Fiji	0.0445933	0	0.00403896	0	0.0191633	0.00573109	0.0561288	0.0142632	0.386848	0	0	0	0.469233
Finland	0	0.105159	0.762875	0.0518003	0.00531472	0.00273656	0.0169456	0.00438481	0	0	0	0.0338386	0.0169456
France	0.00128492	0.367068	0.273802	0.195468	0.0249514	0.0246283	0.00851045	0.0538839	0.00494974	0.00330389	0.00128632	0.0180604	0.0228023
French Guiana	0.659577	0	0.00358826	0	0.0737106	0	0.129735	0.126081	0.00333604	0	0	0	0.00397148
French Polynesia	0	0	0	0	0.0283714	0	0.0409203	0.0403746	0.863872	0	0	0	0.0264618
Gabon	0.00327179	0	0.121945	0.0125175	0.0246896	0.00138343	0.360153	0.273136	0.101452	0	0	0	0.101452
Gambia	0.0701279	0	0.177152	0	0.00545556	0.0320916	0.00802289	0.00288824	0.424745	0	0	0.279517	0
Georgia	0	0.166049	0.395217	0.0694009	0.0568756	0.01064	0.0453584	0.18866	0.000674262	0	0.0224309	0.00221371	0.0424798
Germany	0	0.305294	0.310002	0.159276	0.00773305	0.0122297	0.0234169	0.0303608	0.00839344	0	0.000461601	0.106266	0.0365665
Ghana	0.0275098	0	0.273531	0	0.0234603	0.0252433	0.207604	0.0536656	0.0772445	0	0.00353406	0.0350041	0.273203
Greece	0.00665106	0.308521	0.154582	0.0127136	0.0389372	0.00674984	0.0131585	0.0809257	0.321734	0	0.0188766	0.00435925	0.0327912
Grenada	0	0	0.0282663	0	0.0189112	0.0414539	0.0520058	0.199732	0.167186	0	0	0	0.492445
Guadeloupe	0	0	0	0	0.0790085	0.00129099	0.075738	0.335098	0.00516396	0	0	0	0.503701
Guam	0	0	0.00139552	0	0.0183686	0	0.0105544	0.0213117	0.943803	0	0.00456679	0	0
Guatemala	0.00934992	0.00337036	0.470832	0.0101004	0.0306522	0.0811968	0.00991926	0.0369346	0.0463474	0.000296339	0.00248924	0	0.298512
Guinea	0.326355	0	0.14944	0	0.0550413	0.0224588	0.0626486	0.0809207	0.181027	0.000380071	0.000518279	0.0966093	0.024601
Guinea-Bissau	0.205737	0	0.170133	0	0.00951699	0.0071863	0.0244723	0.0362131	0.0734168	0	0.407871	0.0650651	0.000388449
Guyana	0.576314	0	0.0179372	0	0.0416866	0.00719532	0.0385434	0.0484569	0.0791064	0	0	0	0.19076
Haiti	0.0464499	0	0.495271	0	0.0269964	0.0788312	0.137312	0.112062	0.0372972	0.00729276	0	0	0.0584872
Honduras	0.00328528	0.00241541	0.529348	0.00252057	0.018366	0.106035	0.00385029	0.0579704	0.0337372	0	0.00105415	0	0.241417
Hungary	0.000767917	0.264064	0.46062	0.157971	0.0174221	0.00633809	0.00901449	0.0356871	0.00225329	1.11854e-05	0.0017376	0.0299137	0.0141995
Iceland	0	0	0	0	0.0722071	0	0.927793	0	0	0	0	0	0
India	0.243664	0.168341	0.112417	0.117484	0.0262291	0.0934917	0.00805318	0.018244	0.10195	0.00488039	0.00343826	0.0624677	0.0393393
Indonesia	0.405129	0	0.153465	0.0169452	0.0237054	0.00905028	0.0428859	0.020017	0.145681	0.000183524	0.0203373	0	0.1626
Iran, Islamic Republic of	0.0470959	0.503306	0.173657	0.0146726	0.0367955	0.068015	0.0113097	0.0752455	0.0200015	0	0.0292378	0.000736737	0.0199264
Iraq	0.0278718	0.389511	0.385168	0.0226268	0.0810656	0.025006	0.00914895	0.0452891	0.0108418	0	0.000701223	0.000944407	0.00182507
Ireland	0	0.223782	0.646069	0.0108659	0.0130528	0.00321974	0.0289777	0.00441104	0	0	0	0.000429299	0.0691922
Isle of Man	0	0	0	0	0	0	0	0	0	0	0	0	0
Israel	0	0.286489	0.0477733	0.0707555	0.166499	0.032029	0.0377039	0.2275	0.115587	0	0.0107911	0	0.00487256
Italy	0.0258722	0.294972	0.227601	0.0901221	0.057218	0.00745785	0.00790106	0.130291	0.108274	0.000292435	0.0180962	0.00088937	0.031012
Jamaica	8.60112e-05	0	0.0118688	0	0.0672387	0.016657	0.074379	0.241733	0.299192	0.00364301	0	0	0.285203
Japan	0.53362	0.0873931	0.0248995	0.0584541	0.116245	0.0145444	0.0434799	0.0592559	0.00275674	0	0.0067387	0.00962307	0.0429898
Jordan	0	0.145016	0.117384	0	0.169342	0.0202573	0.0212829	0.134257	0.370976	0	0.00277552	0.000927106	0.0177831
Kazakhstan	0.00525211	0.757937	0.13259	0.0575791	0.00716947	0.00109164	0.00827047	0.00370326	0.0130737	0	3.6388e-05	0.0118989	0.00139834
Kenya	0.0036643	0.0480288	0.506118	0.00372693	0.0267687	0.214114	0.0432378	0.0272079	0.0341905	0.00409244	0.000798026	0.0173278	0.0707245
Kiribati	0	0	0	0	0.0137135	0	0.0382533	0.0350054	0.902201	0	0.0108264	0	0
Korea, Democratic People's Republic of	0.194778	0.0250157	0.233038	0.182881	0.0953896	0.104858	0.0650734	0.0505784	0.00585969	0.00555128	0.00296069	0.0191211	0.0148959
Korea, Republic of	0.531571	0.00265982	0.0669425	0.0578011	0.177352	0.00850655	0.0184797	0.0733055	0.0320377	5.67807e-05	0.0176223	0.00266058	0.0110053
Kuwait	0	0.0294656	0.196667	0	0.490255	0	0.0891005	0.193029	0.000673983	0	0	0	0.000808779
Kyrgyzstan	0.00689198	0.508238	0.139064	0.124998	0.0406973	0.00781668	0.0544751	0.039374	0.0440979	0	0.00385623	0.00027161	0.030219
Lao People's Democratic Republic	0.72428	0	0.0667156	0.00635634	0.0841557	0.0118209	0.025051	0.0199625	0.0195711	0.000391422	0	0	0.0416958
Latvia	0	0.321762	0.40544	0.0196996	0.0155384	0.00319784	0.0781186	0.0210935	0.00350239	0.00243645	0	0.109872	0.0193393
Lebanon	0	0.199664	0.0541713	0.000694522	0.10343	0.0343001	0.0470006	0.256555	0.21166	0	0.028774	0	0.0637494
Lesotho	0	0.146391	0.768391	0	0.00734463	0.0565992	0.0136762	0.00759789	0	0	0	0	0
Liberia	0.377175	0	0	0.017957	0.0316743	0.0101876	0.136514	0.0586253	0.0492712	0	0.00463075	0	0.313965
Libyan Arab Jamahiriya	0	0.275862	0.304353	0	0.0845066	0.0165146	0.0115529	0.0641613	0.172686	0	0.0632371	0.00632371	0.000802625
Liechtenstein	0	0	0	0	0	0	0	0	0	0	0	0	0
Lithuania	0	0.296028	0.359315	0.0622191	0.0130651	0.0237383	0.0653552	0.0252332	0.00574025	0.00514231	0	0.126465	0.0176991
Luxembourg	0	0.299736	0.392501	0.11497	0.00153303	0.00880983	0.0169451	0.0721752	0	0	0.00143083	0.0919002	0
Madagascar	0.501752	0.00229061	0.0938185	1.88976e-05	0.0126726	0.0294329	0.152621	0.0482897	0.0354557	0.00712284	0.00482751	0	0.111698
Malawi	0.0159613	0.00115303	0.636559	0.00163792	0.00783094	0.114693	0.0926769	0.0221437	0.0549845	0.000116301	0.000516893	0.00885361	0.0428722
Malaysia	0.147617	0	0.0078072	0	0.00513032	0	0.00804021	0.0148819	0.567066	0	0.00117253	0	0.248285
Maldives	0	0	0	0	0.250066	0.0118452	0.137536	0.131614	0.421163	0	0.0421163	0.000658068	0.00500132
Mali	0.128868	0.00133116	0.35566	0.000399351	0.0147304	0.0728988	0.00252596	0.0121213	0.124045	0.000514924	0.000386193	0.28423	0.00228884
Malta	0	0.255089	0.0656763	0	0.386989	0.0585132	0.142917	0.0906554	0.00016031	0	0	0	0
Marshall Islands	0	0	0	0	0	0	0	0	1	0	0	0	0
Martinique	0	0	0	0	0.0826545	0.119789	0.0979875	0.525491	0.0239578	0	0	0	0.15012
Mauritania	0.0563097	0.00172869	0.646296	0	0.0198293	0.212941	0.0060022	0.0123575	0.0172563	0	0	0.0272791	0
Mauritius	0	0	0.00140822	0	0.0689544	0	0.00847172	0.00944548	0.00758316	0.00127806	0	0	0.902859
Mayotte	0	0	0	0	0	0	0	0	0	0	0	0	0
Mexico	0.00340208	0.0375148	0.699966	0.00450174	0.0274018	0.0767015	0.00344408	0.0492153	0.023249	0.00294705	0.00425085	7.51887e-05	0.0673308
Micronesia, Federated States of	0.407165	0	0.260859	0	0	0	0	0	0	0	0	0	0.331976
Moldova	0	0.192687	0.264764	0.347537	0.0212343	0.0179837	0.0232441	0.0951958	0	0	0.00182967	0.00483058	0.0306942
Mongolia	0	0.916855	0.0249743	0	0.0200663	0.00560198	0.0294403	0.000261426	0	0	0.00280099	0	0
Montserrat	0	0	0.0614572	0	0.441339	0	0.139664	0.290501	0.0670388	0	0	0	0
Morocco	0.000713119	0.430314	0.374401	0.00864586	0.0171879	0.0392007	0.00661116	0.0306517	0.0605127	0.00026968	0.0154041	0.00131604	0.014772
Mozambique	0.051218	0.000460531	0.514605	0.00557245	0.00409592	0.084262	0.184632	0.00998994	0.115046	0.00176362	0.0097979	0.0105943	0.00796197
Myanmar	0.542496	0.00728171	0.024491	0.0474225	0.0189172	0.156816	0.00267931	0.0204999	0.128549	0.00247364	0	0.0194726	0.0289013
Namibia	0	0.0046659	0.25988	0.000455767	0.006971	0.0281127	0.0714731	0.00667082	0.0101992	0	0	0.611571	0
Nauru	0	0	0	0	0.142857	0	0	0.0952381	0.761905	0	0	0	0
Nepal	0.342643	0.152888	0.251636	0.00428098	0.0262192	0.048766	0.024356	0.0154407	0.0667282	0.00248223	0.000170776	0.0449909	0.0193979
Netherlands	0	0.260208	0.150274	0.00213605	0.102817	0.00427239	0.256628	0.0341051	0.00707508	0.00626617	0	0.017944	0.158275
New Caledonia	0	0.000585107	0.148651	0	0.174494	0.00255357	0.303023	0.145979	0.212797	0	0	0	0.0119167
New Zealand	0	0.214254	0.364453	0.0115497	0.139669	0.0592064	0.0376235	0.143352	0.00144406	0.0173287	0	0.0101084	0.00101084
Nicaragua	0.099625	0	0.464364	0.0056264	0.0106625	0.202392	0.00736472	0.0236771	0.034706	0.00454612	0	0	0.147037
Niger	0.00263024	0.000990055	0.301022	0	0.0047753	0.214705	0.000862093	0.000825695	0.0384187	0	0	0.434374	0.00139635
Nigeria	0.0634375	0.00207042	0.337487	0.013586	0.02771	0.0752827	0.153879	0.0338294	0.133081	2.03302e-05	0.00531634	0.120904	0.0333962
Niue	0	0	0	0	0.00343171	0	0.132922	0.148707	0.714939	0	0	0	0
Northern Mariana Islands	0	0	0	0	0	0	0	0	0	0	0	0	0
Norway	0	0.161077	0.770462	0.0151295	0.00954046	0	0.0277215	0.00915298	0	0	0	0.00691679	0
Occupied Palestinian Territory	0	0.158056	0.0676525	0.000111648	0.100231	0.0327065	0.0103468	0.101383	0.491861	0	0.0334865	0.000610197	0.00355506
Oman	0	0.0107784	0.0535392	0	0.16333	0	0.0123528	0.736639	0	0	0	0.0185823	0.00477831
Pakistan	0.11903	0.453748	0.0832671	0.0251919	0.0154341	0.067661	0.00589332	0.0266963	0.134928	0.000134284	0.000684779	0.0168439	0.0504881
Palau	0	0	0	0	0	0	0	0	0	0	0	0	0
Panama	0.31168	0	0.265855	0.000766898	0.0267873	0.0585644	0.0218129	0.0946314	0.0308705	0	0	0	0.189031
Papua New Guinea	0.000443716	0	0.00354422	0	0.0410291	0.0053696	0.195077	0.160852	0.357615	0	0.0105244	0	0.225545
Paraguay	0.0080239	0.0567189	0.127443	0.617732	0.0120554	0.0172075	0.0551244	0.0108737	0.0690792	0	0	0	0.0257422
Peru	0.109824	0.0653543	0.303645	0.00133323	0.0611201	0.0579404	0.144184	0.0915279	0.0372123	6.80451e-05	0.00101355	0.0120139	0.114763
Philippines	0.336929	0	0.243989	0.000104647	0.0404276	0.00545652	0.0261225	0.0640543	0.225435	0.00806576	0.00208507	0	0.0473314
Poland	0	0.253991	0.197748	0.0590531	0.0180304	0.0101741	0.0901876	0.0281813	0.00112036	0.000300716	0.000108171	0.314751	0.0263535
Portugal	0.0149818	0.153653	0.199551	0.0493838	0.042979	0.0191553	0.0307272	0.213988	0.187576	0	0.043416	0.0348078	0.00978039
Puerto Rico	0	0	0.00599665	0	0.0776397	0.00263328	0.0312806	0.28909	0.0150952	0	0	0	0.578264
Qatar	0	0.00608605	0.257702	0	0.411576	0	0.000368905	0.298813	0	0	0	0.0245937	0.000860779
Réunion	0.00109702	0	0.0479201	0	0.163206	0.0336865	0.00536662	0.147408	0.0180049	0.00099898	0	0	0.582313
Romania	0.000152563	0.227269	0.492577	0.175604	0.0251061	0.00364173	0.0249278	0.0395209	0.000480303	7.93598e-05	0.000188876	0.0016394	0.00881246
Russian Federation	0.00274517	0.40767	0.243543	0.143231	0.0134194	0.0123383	0.0497702	0.0126604	0.00351884	0.00201481	0.00037377	0.096832	0.0118833
Rwanda	0.00342162	0.0111176	0.245927	0.0215847	0.0274141	0.205294	0.241317	0.209924	0.00760981	0	0	0.00282619	0.0235648
Saint Helena	0	0	0	0	0	0	0	0	0	0	0	0	0
Saint Kitts and Nevis	0	0	0	0	0.00670241	0.0469169	0.081546	0.0446828	0.0516086	0	0	0	0.768543
Saint Lucia	0	0	0	0	0.00992204	0.00141743	0.122608	0.569809	0.248051	0	0	0	0.0481928
Saint Pierre and Miquelon	0	0	0	0	0	0	0	0	0	0	0	0	0
Saint Vincent and Grenadines	0	0	0.0221703	0	0.0369205	0.0274083	0.19347	0.453607	0.0652961	0	0	0	0.201128
Samoa	0	0	0	0	0.0254343	0	0.108339	0.211727	0.587153	0	0	0	0.0673467
San Marino	0	0	0	0	0	0	0	0	0	0	0	0	0
Sao Tome and Principe	0	0	0.0341107	0	0.0247664	0	0.0757439	0.0939059	0.270366	0	0	0	0.501107
Saudi Arabia	0	0.303415	0.448381	0	0.0654366	0.00353889	0.0119532	0.159127	0.00275704	0	0	0.00539228	0
Senegal	0.0444728	0	0.141797	0	0.0101049	0.0534383	0.011558	0.00661329	0.412393	0	0.00981092	0.306777	0.00303412
Serbia and Montenegro	0	0.22158	0.469679	0.138993	0.0393299	0.0124698	0.0257941	0.0718757	0.000845282	1.80268e-05	0.0034078	0.00148708	0.0145207
Seychelles	0	0	0	0	0.0533667	0	0.00625391	0.0961017	0.145925	0	0	0	0.698353
Sierra Leone	0.438816	0	0.0441299	0	0.0476138	0.129926	0.0980531	0.0562338	0.0784803	0	0	0.0113139	0.0954335
Singapore	0	0	0	0	0.940439	0	0.0031348	0.00940439	0.0470219	0	0	0	0
Slovakia	0	0.33587	0.342395	0.193628	0.0227451	0.0131159	0.0167837	0.0214101	0.0050059	7.25492e-05	0.00186024	0.0266138	0.0205004
Slovenia	0	0.267179	0.488402	0.00170459	0.0153672	0.0016825	0.0467757	0.104362	0.00306195	0	0.000485941	0.0176715	0.0533072
Solomon Islands	0.0231286	0	0	0	0.00651897	0.0404626	0.123486	0.0209806	0.689362	0	0.00374653	0	0.0923146
Somalia	0.000464759	0.00476507	0.822462	0	0.0116974	0.0533404	0.00706526	0.0194926	0.0746765	0	0	0	0.00603588
South Africa	0.000190513	0.112742	0.634163	0.119896	0.0129411	0.0101907	0.00702859	0.0304912	0.0153158	0.000640701	0.000305096	0.00749519	0.0486002
Spain	0.00824023	0.179164	0.35758	0.0932794	0.0222775	0.0260443	0.00683728	0.104308	0.137448	0.0010716	0.0402883	0.0102695	0.0131912
Sri Lanka	0.441507	0	0.0178074	0.000593312	0.0345528	0.0116507	0.018629	0.0462241	0.207926	0	0.0103659	0.00302976	0.207714
Sudan	0.000501984	0.00891846	0.530492	0.000495271	0.0129689	0.0113862	0.00564571	0.00941393	0.265887	0	0	0.14919	0.00509964
Suriname	0.809402	0	0.000471476	0.00106186	0.020931	0.0035919	0.0046858	0.0749891	0.0299107	0	0	0	0.0549561
Swaziland	0.000324446	0.00179118	0.525525	0	0.00535032	0.0342054	0.0493875	0.0577148	0.15461	0	0.0032925	0	0.167799
Sweden	0	0.272841	0.543134	0.0459073	0.00901332	0.014603	0.0167258	0.00285279	0.00541887	0	0	0.0612999	0.0282046
Switzerland	0	0.349797	0.335517	0.0719634	0.0294932	0.00722764	0.03964	0.0677157	0	0	0.00700353	0.0400041	0.0516384
Syrian Arab Republic	0	0.405575	0.332474	0.00205515	0.0169791	0.0473431	0.00400354	0.0337321	0.13442	0	0.0091811	0.000615037	0.0136227
Tajikistan	0.0271401	0.483961	0.0637839	0.00678464	0.0396577	0.0101291	0.0247645	0.0999186	0.233378	0	0.00651417	0.000271262	0.00369655
Tanzania, United Republic of	0.0601328	0.0111076	0.588348	0.00928304	0.0150718	0.0627993	0.103619	0.0320104	0.0655703	0.00349085	0.00787041	0.0221273	0.0185692
Thailand	0.572776	8.09266e-05	0.0881365	0.0266011	0.0170434	0.016432	0.0563136	0.0393345	0.0370956	0.000989901	0.00191309	0.00127539	0.142008
Macedonia	0.0100685	0.37369	0.275504	0.0472276	0.120682	0.0251495	0.0296497	0.0994758	0	0	0.005499	0.013054	0
Timor-Leste	0.0986064	0	0.431416	0.00572176	0.0350428	0.020295	0.114103	0.00220539	0.01804	0	0	0	0.274569
Togo	0.0258313	0	0.542275	0	0.0147905	0.0849973	0.111896	0.00436104	0.124195	0	0.000146023	0.0466718	0.0448347
Tokelau	0	0	0	0	0	0	0.0257649	0.00805153	0.966184	0	0	0	0
Tonga	0	0	0	0	0.285617	0	0.108819	0.151254	0.437099	0	0	0	0.0172108
Trinidad and Tobago	0.0394446	0	0.00854836	0	0.0347346	0.0078483	0.00780168	0.15277	0.0660501	0	0	0	0.682802
Tunisia	0	0.269629	0.144236	0.00918038	0.0349374	0.0257309	0.00565424	0.0529731	0.380074	0	0.0610193	0.010672	0.00589352
Turkey	0.00371205	0.437952	0.257095	0.0354496	0.0411601	0.0622041	0.00827273	0.0412735	0.0547066	0	0.0198473	0.00639496	0.0319314
Turkmenistan	0.0513407	0.531528	0.0388667	0	0.027321	0.00209356	0.00785085	0.0269546	0.300688	0	0.00100491	0	0.012352
Tuvalu	0	0	0	0	0.0262467	0	0	0.0288714	0.944882	0	0	0	0
Uganda	0.0146166	0.00196131	0.214934	0.034211	0.0129388	0.125368	0.146498	0.249018	0.0924199	0	0	0.0549369	0.053097
Ukraine	0.000719643	0.246495	0.300936	0.268422	0.0202254	0.0124989	0.0547416	0.0155263	0.00163788	0.000765241	0.000558827	0.0521404	0.025333
United Arab Emirates	0	0.000334994	0	0	0.178535	0	0.00373769	0.816988	0	0	0.0001784	0	0.000226263
United Kingdom	0	0.446668	0.299582	0.120744	0.0221415	0.033258	0.0265936	0.00415388	0.011855	0.00288364	0	0.00403709	0.0280834
United States of America	0.0110094	0.186585	0.439877	0.278159	0.0098799	0.00576471	0.00404891	0.00903274	0.0425861	0	0.00254472	0.00231886	0.0081937
Uruguay	0.147786	0.224924	0.213883	0.348801	0.0127696	0.00484186	0.0109842	0.0269146	0.00437164	0	0	0.00205724	0.00266707
US Virgin Islands	0	0	0	0	0	0	0	0	0	0	0	0	0
Uzbekistan	0.0426904	0.454648	0.0357956	0.00431871	0.0385543	0.00168733	0.0120656	0.0549769	0.346011	0.000462282	0.00226056	0.00101702	0.00551271
Vanuatu	0	0	0.0258465	0	0.00754475	0	0.0560141	0.0184046	0.857358	0	0	0	0.0348316
Venezuela, Bolivarian Republic of	0.0753208	0.000888594	0.488434	0.00462668	0.0291695	0.0155594	0.038746	0.0979461	0.0515298	0.00464722	0	0	0.193132
Viet Nam	0.635714	0	0.0705328	0.0166751	0.0397583	0.0241921	0.0365216	0.0315748	0.0328673	0.00103962	0.0139154	0.000133464	0.0970751
Wallis and Futuna Islands	0	0	0	0	0.0382505	0	0.0874758	0.211588	0.661717	0	0	0	0.000968367
Western Sahara	0	0	0	0	0	0	0	0	0	0	0	0	0
Yemen	0	0.0927973	0.584414	0	0.0390775	0.0403051	0.013341	0.0727661	0.045835	0	0.000141009	0.080936	0.0303874
Zambia	0.0102979	0.0139587	0.612926	0.0401779	0.0226032	0.0206557	0.100092	0.00939539	0.110491	0	0	0.0385695	0.0208327
Zimbabwe	8.87653e-05	0.022726	0.660574	0.0291057	0.00538701	0.0171527	0.010747	0.0101888	0.164654	0.000788197	0.000250221	0.038449	0.0398888
