# Supplementary material for: Projecting Global Land-Use Change and Its Effect on Ecosystem Service Provision and Biodiversity with Simple Models
Source: PLoS One. 2010 Dec 15;5(12):e14327. doi: 10.1371/journal.pone.0014327 (PMC3002265; doi:10.1371/journal.pone.0014327)
Supplement: Table S21 — Avoided emissions analysis. (0.03 MB XLS) [file pone.0014327.s028.xls]

## Sheet: Sheet1
Table S21. Avoided emissions analysis
Country	Offset-eligible CO2e based on 1990-2000 deforestation baseline (avoidj from equation (16) in the text)	Average gross value of crop land from 2010 to 2020 (in real 2007 terms)	Estimated average net value of cropland from 2010 to 2020 (Vj from equation (17) in the text; in real 2007 terms)	Total modeled hectares forest loss to cropland between 2000 and 2015 (Aj)	Gross offset cost (in real 2007 terms)	Net offset cost (in real 2007 terms)	Cumulative offsets in Mg of CO2-e	Cumulative offsets in Mg of C
	Country scenario
Burma	2.33672e+08	1726.26	258.939	28025.2	0.207038	0.0310556	2.33672e+08	6.36708e+07
Somalia	2.44756e+07	1193.92	179.088	31999.4	1.56093	0.23414	2.58147e+08	6.66909e+06
Brunei	3.19251e+07	1701.01	255.151	53438	2.84725	0.427087	2.90072e+08	8.69893e+06
Nicaragua	1.45781e+08	3338.49	500.773	345278	7.90709	1.18606	4.35854e+08	3.97225e+07
Guinea	3.27711e+07	5443.94	816.591	90498.8	15.0337	2.25505	4.68625e+08	8.92945e+06
Panama	7.71434e+07	5195.22	779.283	361492	24.3447	3.6517	5.45768e+08	2.102e+07
El Salvador	4.86565e+06	3344.45	501.668	38096.4	26.1859	3.92788	5.50634e+08	1.32579e+06
Laos	2.19121e+08	6334.73	950.209	1.28637e+06	37.1884	5.57826	7.69755e+08	5.97061e+07
Ethiopia	2.53296e+08	1558.6	233.79	6.8336e+06	42.0489	6.30734	1.02305e+09	6.90181e+07
Sudan	5.46322e+07	1485.33	222.8	1.60381e+06	43.6042	6.54063	1.07768e+09	1.48861e+07
Australia	7.85272e+07	3065.06	459.758	3.27746e+06	127.925	19.1888	1.15621e+09	2.13971e+07
Guatemala	3.7863e+07	4069.77	610.465	2.46445e+06	264.896	39.7344	1.19407e+09	1.03169e+07
Senegal	2.05444e+06	4334.31	650.146	255076	538.139	80.7209	1.19613e+09	559794
Costa Rica	2.65956e+06	13316.7	1997.51	181417	908.377	136.256	1.19879e+09	724675
	Regional scenario
Botswana	4.11392e+07	249.335	37.4002	631594	3.82794	0.574191	4.11392e+07	1.12096e+07
Congo	6.81795e+08	4575.01	686.251	1.37434e+06	9.22214	1.38332	7.22934e+08	1.85775e+08
Brazil	4.55487e+10	4591.28	688.692	1.08212e+08	10.9077	1.63616	4.62716e+10	1.24111e+10
Panama	2.89979e+07	5195.22	779.283	147455	26.4178	3.96267	4.63006e+10	7.90134e+06
Argentina	1.56417e+09	6289.35	943.402	6.75856e+06	27.1755	4.07632	4.78648e+10	4.26203e+08
Cambodia	3.55812e+08	5153.55	773.033	2.61955e+06	37.9413	5.6912	4.82206e+10	9.69516e+07
Madagascar	1.2374e+06	3032.45	454.868	17823	43.6781	6.55172	4.82218e+10	337167
El Salvador	1.9246e+06	3344.45	501.668	25562.9	44.4215	6.66323	4.82238e+10	524414
Central African Republic	6.11084e+07	2827.4	424.109	1.45983e+06	67.5441	10.1316	4.82849e+10	1.66508e+07
